# Supplementary material for: The m6A methylome of SARS-CoV-2 in host cells
Source: Cell Res. 2021 Jan 28;31(4):404–14. doi: 10.1038/s41422-020-00465-7 (PMC8115241; doi:10.1038/s41422-020-00465-7)
Supplement: Supplementary file 7 — Supplementary Table S1 [file 41422_2020_465_MOESM7_ESM.xlsx]

## Sheet: Sheet1
		Table S1. Information of primers, probes and oligonucleotides.
		nCoV Fwd	TCCTGGTGATTCTTCTTCAGGT
		nCoV Rev	TCTGAGAGAGGGTCAAGTGC
		nCov Probe	AGCTGCAGCACCAGCTGTCCA
		GAPDH Fwd	TGGCGGGGAAGTCAG
		GAPDH Rev	CGGAGGAGAAATCGGGC
		METTL3 Fwd	GACACGTGGAGCTCTATCCA
		METTL3 Rev	GGAAGGTTGGAGACAATGCT
		METTL14 Fwd	TCCCAAATCTAAATCTGACCG
		METTL14 Rev	CTCTAAAGCCACCTCTTTCTC
		ALKBH5 Fwd	AGGGACCCTGCTCTGAAAC
		ALKBH5 Rev	TCCTTGTCCATCTCCAGGAT
		YTHDF1 Fwd	CATCCACCGCTCCATTAAGT
		YTHDF1 Rev	ATTGACGCTGAAGAGCAGGT
		YTHDF2 Fwd	CTCCTTAGGTGGAGCCATGA
		YTHDF2 Rev	TTGCTTGCAACTTCTGTGCT
		YTHDF3 Fwd	ACAACCACAGCAGCAACAAG
		YTHDF3 Rev	GTTCTGGTTGAAGCCTGCTC
		siMETTL3-968	GCAAGAAUUCUGUGACUAUTT
		siMETTL3-1040	GCUGCACUUCAGACGAAUUTT
		siMETTL3-1400	GCUCAACAUACCCGUACUATT
		siMETTL14-575	GGCUAAAGGAUGAGUUAAUTT
		siMETTL14-746	GGACUUGGGAUGAUAUUAUTT
		siMETTL14-1020	GGACUUCAUUCAUGCUAAUTT
		siALKBH5-1251	UCAACAGCGCCGUCAUCAATT
		siALKBH5-1377	GCUGCAAGUUCCAGUUCAATT
		siALKBH5-1450	GACUGUGCUCAGUGGAUAUTT
		siYTHDF1-557	CCUACGGACAGCUCAGUAATT
		siYTHDF1-925	GCACUGACUGGUGUCCUUUTT
		siYTHDF1-1599	CCUGCUCUUCAGCGUCAAUTT
		siYTHDF2-879	GGGAUUGACUUCUCAGCAUTT
		siYTHDF2-453	CCUACCAGAUGCAAUGUUUTT
		siYTHDF2-1665	GGACGUUCCCAAUAGCCAATT
		siYTHDF3-495	AGCAGAGGAAACAGGCGAATT
		siYTHDF3-homo-982	GCUGGAUUUGGCAAUGAUATT
		siYTHDF3-2204	GGGAGAGAAAUAGAAACAATT
		siNC	UUC UCC GAA CGU GUC ACG UTT
		15000NC-qFWD	GTTATGAGGATCAAGATGCAC
		15000NC-qRSV	GCACTAATGGCATACTTAAGATT
		Peak1-qFWD	TGCAGACATTGTGGAAGAAG
		Peak1-qRSV	CACCTCCTCCATGTTTAAGG
		Peak2-qFWD	ACTGCTGTGGTTATACCTAC
		Peak2-qRSV	GTTATATAATTGTCTGTTGGCAC
		Peak3-qFWD	GATGTACTGAAGTCAGAGGAC
		Peak3-qRSV	CACTACTTCTTCAGAGACTGG
		Peak4-qFWD	ACAGAATAATGAGCTTAGTCC
		Peak4-qRSV	CGCATTGTCATCAGTGCAAG
		Peak5-qFWD	GATGCTGCTAAAGCTTACAAAG
		Peak5-qRSV	CCAGTGTGTGTACACAACATC
		Peak6-qFWD	GGCCACAAATTATGATTTGAG
		Peak6-qRSV	TGCAGGTAATTGAGCAGGGT
		Peak7-qFWD	CACTGGGTTACATCCTACAC
		Peak7-qRSV	GTCAACACATAAACCTTCAG
		Peak8-qFWD	ACTCATATGAGTGTGACATACC
		Peak8-qRSV	TAGCTACACTACGTGCCC
		Peak9-qFWD	CACCACCAATTAAAGATTTTGG
		Peak9-qRSV	ATAAATGACCTCTTGCTTGG
		Peak10-qFWD	GCTTCTAGAAAGTGAACTCGT
		Peak10-qRSV	ACAGCGTCCTAGATGGTGTC
		Peak11-qFWD	GAACCTTGCTCTTCTGGAAC
		Peak11-qRSV	TGCTAAAGCAAGTCAGTGC
		Peak12-qFWD	CTCGAGGACAAGGCGTTCCA
		Peak12-qRSV	TTCGTCTGGTAGCTCTTCGG
		Peak13-qFWD	CCACCACATTTTCACCGAGG
		Peak13-qRSV	TTCCATATAGGCAGCTCTCC
