# Supplementary material for: The m6A methylome of SARS-CoV-2 in host cells
Source: Cell Res. 2021 Jan 28;31(4):404–14. doi: 10.1038/s41422-020-00465-7 (PMC8115241; doi:10.1038/s41422-020-00465-7)
Supplement: Supplementary file 8 — Supplementary Table S2 [file 41422_2020_465_MOESM8_ESM.xlsx]

## Sheet: Vero 56h fwd
Table S2. List of m6A peaks of SARS-CoV-2 identified by refined RIP-seq.
chr	start	end	strand
EPI_ISL_424359	3323	3504	+
EPI_ISL_424359	4103	4254	+
EPI_ISL_424359	6202	6533	+
EPI_ISL_424359	12589	12830	+
EPI_ISL_424359	13008	13249	+
EPI_ISL_424359	17296	17507	+
EPI_ISL_424359	17956	18227	+
EPI_ISL_424359	23502	23653	+
EPI_ISL_424359	23861	24011	+
EPI_ISL_424359	26812	27075	+
EPI_ISL_424359	27449	27562	+
EPI_ISL_424359	28273	29533	+
EPI_ISL_424359	29586	29842	+

## Sheet: Vero 56h rev
chr	start	end	strand
EPI_ISL_424359	88	1825	-
EPI_ISL_424359	9500	9681	-
EPI_ISL_424359	10160	11720	-
EPI_ISL_424359	10829	13699	-
EPI_ISL_424359	15587	15768	-
EPI_ISL_424359	19155	19396	-
EPI_ISL_424359	22905	23981	-
EPI_ISL_424359	24935	26102	-
EPI_ISL_424359	26329	26813	-

## Sheet: Vero 24h fwd
chr	start	end	strand
EPI_ISL_424359	88	1816	+
EPI_ISL_424359	12739	12800	+
EPI_ISL_424359	13039	13253	+
EPI_ISL_424359	29292	29533	+

## Sheet: Vero 24h rev
chr	start	end	strand
EPI_ISL_424359	88	1816	-

## Sheet: Huh7 120h fwd
chr	start	end	strand
EPI_ISL_424359	3246	3480	+
EPI_ISL_424359	6242	6495	+
EPI_ISL_424359	17290	17499	+
EPI_ISL_424359	18055	18269	+
EPI_ISL_424359	26751	27108	+
EPI_ISL_424359	28258	29761	+
