# Supplementary material for: The m6A methylome of SARS-CoV-2 in host cells
Source: Cell Res. 2021 Jan 28;31(4):404–14. doi: 10.1038/s41422-020-00465-7 (PMC8115241; doi:10.1038/s41422-020-00465-7)
Supplement: Supplementary file 9 — Supplementary Table S3 [file 41422_2020_465_MOESM9_ESM.xlsx]

## Sheet: high confident m6A sites
Table S3. List of m6A sites of SARS-CoV-2 identified by miCLIP.
chr	pos	annotation	motif
EPI_ISL_424359	17409	ORF1ab	TTACG
EPI_ISL_424359	17952	ORF1ab	ATACT
EPI_ISL_424359	18031	ORF1ab	CAACT
EPI_ISL_424359	27525	ORF7a	TCACC
EPI_ISL_424359	29428	N	AGACA
EPI_ISL_424359	29450	N	TGACT
EPI_ISL_424359	29522	N	CAACT
EPI_ISL_424359	29658	ORF10	TAACT

## Sheet: m6A sites
replicate 1				replicate 2
chr	pos	annotation		chr	pos	annotation
EPI_ISL_424359	39	5-UTR		GWHABKF00000001	39	5-UTR
EPI_ISL_424359	924	ORF1ab		GWHABKF00000001	924	ORF1ab
EPI_ISL_424359	17409	ORF1ab		GWHABKF00000001	17409	ORF1ab
EPI_ISL_424359	17952	ORF1ab		GWHABKF00000001	17952	ORF1ab
EPI_ISL_424359	18031	ORF1ab		GWHABKF00000001	18031	ORF1ab
EPI_ISL_424359	21110	ORF1ab		GWHABKF00000001	22512	S
EPI_ISL_424359	22512	S		GWHABKF00000001	27525	ORF7a
EPI_ISL_424359	27525	ORF7a		GWHABKF00000001	29428	N
EPI_ISL_424359	29428	N		GWHABKF00000001	29450	N
EPI_ISL_424359	29450	N		GWHABKF00000001	29522	N
EPI_ISL_424359	29522	N		GWHABKF00000001	29658	ORF10
EPI_ISL_424359	29658	ORF10
