# Supplementary material for: The m6A methylome of SARS-CoV-2 in host cells
Source: Cell Res. 2021 Jan 28;31(4):404–14. doi: 10.1038/s41422-020-00465-7 (PMC8115241; doi:10.1038/s41422-020-00465-7)
Supplement: Supplementary file 10 — Supplementary Table S4 [file 41422_2020_465_MOESM10_ESM.xlsx]

## Sheet: TableS4_revised
Table.S4. Epidemiological information of SARS-CoV-2 strains with m6A sites mutation.
strain_name	GISAID_ID	Collection_date	Continent	Country	Country_exposure	Admin_Division	Division_of_exposure	Sex	Age	GISAID_clade	Site	Seq
Austria/CeMM0191/2020	EPI_ISL_438032	2020-03-13	Europe	Austria	Austria	Styria	Styria	Female	20	L	site_1	TTATG
Austria/CeMM0248/2020	EPI_ISL_438078	2020-03-21	Europe	Austria	Austria	Vienna	Vienna	Male	68	L	site_1	TTATG
Austria/CeMM0388/2020	EPI_ISL_475829	2020-03-19	Europe	Austria	Austria	Tyrol	Tyrol	Male	37	L	site_1	TTATG
Austria/CeMM0566/2020	EPI_ISL_475916	2020-03-27	Europe	Austria	Austria	Tyrol	Tyrol	Male	15	L	site_1	TTATG
Belgium/UGent-1/2020	EPI_ISL_425048	2020-03-24	Europe	Belgium	Belgium	Gent	Gent	NA	NA	L	site_1	TTATG
Belgium/UGent-11/2020	EPI_ISL_419259	2020-03-24	Europe	Belgium	Belgium	Gent	Gent	Male	64	L	site_1	TTATG
Belgium/UGent-15/2020	EPI_ISL_425056	2020-03-25	Europe	Belgium	Belgium	Gent	Gent	NA	NA	L	site_1	TTATG
Belgium/UGent-17/2020	EPI_ISL_425057	2020-03-26	Europe	Belgium	Belgium	Gent	Gent	NA	NA	L	site_1	TTATG
Belgium/UGent-18/2020	EPI_ISL_425058	2020-03-23	Europe	Belgium	Belgium	Gent	Gent	NA	NA	L	site_1	TTATG
Belgium/UGent-19/2020	EPI_ISL_425059	2020-03-24	Europe	Belgium	Belgium	Gent	Gent	NA	NA	L	site_1	TTATG
Belgium/UGent-20/2020	EPI_ISL_425060	2020-03-25	Europe	Belgium	Belgium	Gent	Gent	NA	NA	L	site_1	TTATG
Belgium/UGent-21/2020	EPI_ISL_425061	2020-03-25	Europe	Belgium	Belgium	Gent	Gent	NA	NA	L	site_1	TTATG
Belgium/UGent-31/2020	EPI_ISL_434349	2020-03-26	Europe	Belgium	Belgium	Gent	Gent	NA	NA	L	site_1	TTATG
Belgium/UGent-76/2020	EPI_ISL_468727	2020-03-23	Europe	Belgium	Belgium	Gent	Gent	NA	NA	L	site_1	TTATG
Belgium/UGent-77/2020	EPI_ISL_468728	2020-03-25	Europe	Belgium	Belgium	Gent	Gent	NA	NA	L	site_1	TTATG
Belgium/UGent-94/2020	EPI_ISL_468742	2020-03-13	Europe	Belgium	Belgium	Gent	Gent	NA	NA	O	site_1	TTATG
Denmark/ALAB-HH39/2020	EPI_ISL_429295	2020-03-13	Europe	Denmark	Denmark	Denmark	Denmark	NA	NA	L	site_1	TTATG
England/CAMB-79D38/2020	EPI_ISL_440615	2020-04-02	Europe	United Kingdom	United Kingdom	England	England	NA	NA	L	site_1	TTATG
England/CAMB-7B1C1/2020	EPI_ISL_433929	2020-04-12	Europe	United Kingdom	United Kingdom	England	England	NA	NA	GR	site_1	TTATG
England/CAMB-81799/2020	EPI_ISL_442564	2020-04-11	Europe	United Kingdom	United Kingdom	England	England	NA	NA	GR	site_1	TTATG
England/LCST-24D6E87/2020	EPI_ISL_478343	2020-06-11	Europe	United Kingdom	United Kingdom	England	England	NA	NA	GR	site_1	TTATG
England/LOND-D4612/2020	EPI_ISL_444142	2020-04-08	Europe	United Kingdom	United Kingdom	England	England	NA	NA	GH	site_1	TTAAG
England/LOND-D51F2/2020	EPI_ISL_449688	2020-04-14	Europe	United Kingdom	United Kingdom	England	England	NA	NA	GR	site_1	TTATG
England/NORT-295675/2020	EPI_ISL_478638	2020-04-01	Europe	United Kingdom	United Kingdom	England	England	NA	NA	V	site_1	TTATG
England/NOTT-10DF6F/2020	EPI_ISL_425474	2020-03-14	Europe	United Kingdom	United Kingdom	England	England	Female	48	L	site_1	TTATG
England/NOTT-10DF9C/2020	EPI_ISL_425476	2020-03-14	Europe	United Kingdom	United Kingdom	England	England	Female	48	L	site_1	TTATG
England/NOTT-110DF6/2020	EPI_ISL_448421	2020-04-29	Europe	United Kingdom	United Kingdom	England	England	NA	NA	GR	site_1	TTATG
England/NOTT-1110FC/2020	EPI_ISL_453629	2020-05-04	Europe	United Kingdom	United Kingdom	England	England	NA	NA	GR	site_1	TTATG
England/OXON-B0BD1/2020	EPI_ISL_478943	2020-04-17	Europe	United Kingdom	United Kingdom	England	England	NA	NA	GR	site_1	TTATG
Finland/14M82/2020	EPI_ISL_418411	2020-03-14	Europe	Finland	Finland	Helsinki	Helsinki	Male	69	L	site_1	TTATG
Germany/BAV-MVP0018/2020	EPI_ISL_452103	2020-03-25	Europe	Germany	Germany	Bavaria	Bavaria	Male	32	L	site_1	TTATG
Germany/BavPat15-ChVir1484-ChVir1536/2020	EPI_ISL_450211	2020-02-20	Europe	Germany	Germany	Bavaria	Bavaria	NA	NA	G	site_1	TTATG
Germany/NRW-15/2020	EPI_ISL_417460	2020-03-11	Europe	Germany	Germany	North Rhine Westphalia	North Rhine Westphalia	NA	NA	O	site_1	TTATG
Iceland/521/2020	EPI_ISL_424542	2020-03-20	Europe	Iceland	Iceland	Reykjavik	Reykjavik	NA	NA	L	site_1	TTATG
Israel/CVL-n-6100/2020	EPI_ISL_474969	2020-03-15	Asia	Israel	Israel	Yavne	Yavne	Female	33	L	site_1	TTATG
Lithuania/ChVir2226/2020	EPI_ISL_450497	2020-03-20	Europe	Lithuania	Lithuania	Lithuania	Lithuania	NA	NA	L	site_1	TTATG
Luxembourg/LNS4245799/2020	EPI_ISL_429753	2020-03-24	Europe	Luxembourg	Luxembourg	Luxembourg	Luxembourg	Female	26	G	site_1	TTATG
Netherlands/Dalen_1363624/2020	EPI_ISL_413568	2020-03-01	Europe	Netherlands	Netherlands	Drenthe	Drenthe	NA	NA	L	site_1	TTATG
Netherlands/Friesland_37/2020	EPI_ISL_460852	2020-04-13	Europe	Netherlands	Netherlands	Friesland	Friesland	NA	NA	L	site_1	TTATG
Netherlands/Friesland_39/2020	EPI_ISL_460854	2020-04-30	Europe	Netherlands	Netherlands	Friesland	Friesland	NA	NA	L	site_1	TTATG
Netherlands/Gelderland_32/2020	EPI_ISL_460932	2020-04-10	Europe	Netherlands	Netherlands	Gelderland	Gelderland	NA	NA	L	site_1	TTATG
Netherlands/Gelderland_34/2020	EPI_ISL_460934	2020-04-12	Europe	Netherlands	Netherlands	Gelderland	Gelderland	NA	NA	L	site_1	TTATG
Netherlands/Gelderland_5/2020	EPI_ISL_422641	2020-03-10	Europe	Netherlands	Netherlands	Gelderland	Gelderland	NA	NA	L	site_1	TTATG
Netherlands/Loon_op_zand_1363512/2020	EPI_ISL_413576	2020-02-29	Europe	Netherlands	Netherlands	North Brabant	North Brabant	NA	NA	L	site_1	TTATG
Netherlands/NA_105/2020	EPI_ISL_422654	2020-03-18	Europe	Netherlands	Netherlands	Netherlands	Netherlands	NA	NA	L	site_1	TTATG
Netherlands/NA_113/2020	EPI_ISL_422661	2020-03-10	Europe	Netherlands	Netherlands	Netherlands	Netherlands	NA	NA	L	site_1	TTATG
Netherlands/NA_128/2020	EPI_ISL_422672	2020-03-17	Europe	Netherlands	Netherlands	Netherlands	Netherlands	NA	NA	L	site_1	TTATG
Netherlands/NA_141/2020	EPI_ISL_422683	2020-03-19	Europe	Netherlands	Netherlands	Netherlands	Netherlands	NA	NA	O	site_1	TTATG
Netherlands/NA_154/2020	EPI_ISL_422689	2020-03-21	Europe	Netherlands	Netherlands	Netherlands	Netherlands	NA	NA	L	site_1	TTATG
Netherlands/NA_175/2020	EPI_ISL_422710	2020-03-22	Europe	Netherlands	Netherlands	Netherlands	Netherlands	NA	NA	O	site_1	TTATG
Netherlands/NA_178/2020	EPI_ISL_422713	2020-03-22	Europe	Netherlands	Netherlands	Netherlands	Netherlands	NA	NA	L	site_1	TTATG
Netherlands/NA_180/2020	EPI_ISL_422715	2020-03-23	Europe	Netherlands	Netherlands	Netherlands	Netherlands	NA	NA	L	site_1	TTATG
Netherlands/NA_181/2020	EPI_ISL_422716	2020-03-22	Europe	Netherlands	Netherlands	Netherlands	Netherlands	NA	NA	L	site_1	TTATG
Netherlands/NA_182/2020	EPI_ISL_422717	2020-03-22	Europe	Netherlands	Netherlands	Netherlands	Netherlands	NA	NA	L	site_1	TTATG
Netherlands/NA_193/2020	EPI_ISL_422728	2020-03-24	Europe	Netherlands	Netherlands	Netherlands	Netherlands	NA	NA	L	site_1	TTATG
Netherlands/NA_211/2020	EPI_ISL_422746	2020-03-25	Europe	Netherlands	Netherlands	Netherlands	Netherlands	NA	NA	L	site_1	TTATG
Netherlands/NA_214/2020	EPI_ISL_422749	2020-03-25	Europe	Netherlands	Netherlands	Netherlands	Netherlands	NA	NA	L	site_1	TTATG
Netherlands/NA_252/2020	EPI_ISL_422786	2020-03-29	Europe	Netherlands	Netherlands	Netherlands	Netherlands	NA	NA	L	site_1	TTATG
Netherlands/NA_319/2020	EPI_ISL_455124	2020-04-04	Europe	Netherlands	Netherlands	Netherlands	Netherlands	NA	NA	L	site_1	TTATG
Netherlands/NA_33/2020	EPI_ISL_415490	2020-03-07	Europe	Netherlands	Netherlands	Netherlands	Netherlands	NA	NA	L	site_1	TTATG
Netherlands/NA_39/2020	EPI_ISL_422800	2020-03-14	Europe	Netherlands	Netherlands	Netherlands	Netherlands	NA	NA	L	site_1	TTATG
Netherlands/NA_40/2020	EPI_ISL_422801	2020-03-13	Europe	Netherlands	Netherlands	Netherlands	Netherlands	NA	NA	L	site_1	TTATG
Netherlands/NA_41/2020	EPI_ISL_422802	2020-03-13	Europe	Netherlands	Netherlands	Netherlands	Netherlands	NA	NA	L	site_1	TTATG
Netherlands/NA_44/2020	EPI_ISL_422805	2020-03-08	Europe	Netherlands	Netherlands	Netherlands	Netherlands	NA	NA	L	site_1	TTATG
Netherlands/NA_50/2020	EPI_ISL_422811	2020-03-08	Europe	Netherlands	Netherlands	Netherlands	Netherlands	NA	NA	L	site_1	TTATG
Netherlands/NA_58/2020	EPI_ISL_422819	2020-03-08	Europe	Netherlands	Netherlands	Netherlands	Netherlands	NA	NA	L	site_1	TTATG
Netherlands/NA_652/2020	EPI_ISL_461087	2020-05-08	Europe	Netherlands	Netherlands	Netherlands	Netherlands	NA	NA	L	site_1	TTATG
Netherlands/NA_666/2020	EPI_ISL_461101	2020-02-29	Europe	Netherlands	Netherlands	Netherlands	Netherlands	NA	NA	L	site_1	TTATG
Netherlands/NA_667/2020	EPI_ISL_461102	2020-03-08	Europe	Netherlands	Netherlands	Netherlands	Netherlands	NA	NA	L	site_1	TTATG
Netherlands/NA_668/2020	EPI_ISL_461103	2020-03-10	Europe	Netherlands	Netherlands	Netherlands	Netherlands	NA	NA	L	site_1	TTATG
Netherlands/NA_669/2020	EPI_ISL_461104	2020-03-09	Europe	Netherlands	Netherlands	Netherlands	Netherlands	NA	NA	L	site_1	TTATG
Netherlands/NA_671/2020	EPI_ISL_461106	2020-03-09	Europe	Netherlands	Netherlands	Netherlands	Netherlands	NA	NA	L	site_1	TTATG
Netherlands/NA_68/2020	EPI_ISL_422828	2020-03-09	Europe	Netherlands	Netherlands	Netherlands	Netherlands	NA	NA	O	site_1	TTATG
Netherlands/NA_70/2020	EPI_ISL_422830	2020-03-09	Europe	Netherlands	Netherlands	Netherlands	Netherlands	NA	NA	L	site_1	TTATG
Netherlands/NA_71/2020	EPI_ISL_422831	2020-03-10	Europe	Netherlands	Netherlands	Netherlands	Netherlands	NA	NA	L	site_1	TTATG
Netherlands/NA_75/2020	EPI_ISL_422835	2020-03-10	Europe	Netherlands	Netherlands	Netherlands	Netherlands	NA	NA	L	site_1	TTATG
Netherlands/NA_77/2020	EPI_ISL_422837	2020-03-09	Europe	Netherlands	Netherlands	Netherlands	Netherlands	NA	NA	L	site_1	TTATG
Netherlands/NA_80/2020	EPI_ISL_422840	2020-03-11	Europe	Netherlands	Netherlands	Netherlands	Netherlands	NA	NA	L	site_1	TTATG
Netherlands/NA_82/2020	EPI_ISL_422842	2020-03-11	Europe	Netherlands	Netherlands	Netherlands	Netherlands	NA	NA	L	site_1	TTATG
Netherlands/NA_83/2020	EPI_ISL_422843	2020-03-11	Europe	Netherlands	Netherlands	Netherlands	Netherlands	NA	NA	L	site_1	TTATG
Netherlands/NA_84/2020	EPI_ISL_422844	2020-03-12	Europe	Netherlands	Netherlands	Netherlands	Netherlands	NA	NA	L	site_1	TTATG
Netherlands/NA_86/2020	EPI_ISL_422846	2020-03-16	Europe	Netherlands	Netherlands	Netherlands	Netherlands	NA	NA	L	site_1	TTATG
Netherlands/NoordBrabant_10003/2020	EPI_ISL_454752	2020-02-28	Europe	Netherlands	Netherlands	Utrecht	Utrecht	Female	56	L	site_1	TTATG
Netherlands/NoordBrabant_10045/2020	EPI_ISL_454794	2020-04-07	Europe	Netherlands	Netherlands	Utrecht	Utrecht	Female	31	L	site_1	TTATG
Netherlands/NoordBrabant_110/2020	EPI_ISL_461146	2020-03-04	Europe	Netherlands	Netherlands	North Brabant	North Brabant	NA	NA	L	site_1	TTATG
Netherlands/NoordBrabant_111/2020	EPI_ISL_461147	2020-03-11	Europe	Netherlands	Netherlands	North Brabant	North Brabant	NA	NA	L	site_1	TTATG
Netherlands/NoordBrabant_113/2020	EPI_ISL_461148	2020-03-20	Europe	Netherlands	Netherlands	North Brabant	North Brabant	NA	NA	L	site_1	TTATG
Netherlands/NoordBrabant_118/2020	EPI_ISL_461153	2020-03-22	Europe	Netherlands	Netherlands	North Brabant	North Brabant	NA	NA	L	site_1	TTATG
Netherlands/NoordBrabant_124/2020	EPI_ISL_461159	2020-03-26	Europe	Netherlands	Netherlands	North Brabant	North Brabant	NA	NA	L	site_1	TTATG
Netherlands/NoordBrabant_130/2020	EPI_ISL_461165	2020-04-08	Europe	Netherlands	Netherlands	North Brabant	North Brabant	NA	NA	L	site_1	TTATG
Netherlands/NoordBrabant_148/2020	EPI_ISL_461183	2020-04-26	Europe	Netherlands	Netherlands	North Brabant	North Brabant	NA	NA	L	site_1	TTATG
Netherlands/NoordBrabant_151/2020	EPI_ISL_461186	2020-04-29	Europe	Netherlands	Netherlands	North Brabant	North Brabant	NA	NA	L	site_1	TTATG
Netherlands/NoordBrabant_18/2020	EPI_ISL_414458	2020-03-05	Europe	Netherlands	Netherlands	North Brabant	North Brabant	NA	NA	L	site_1	TTATG
Netherlands/NoordBrabant_24/2020	EPI_ISL_414533	2020-03-06	Europe	Netherlands	Netherlands	North Brabant	North Brabant	NA	NA	L	site_1	TTATG
Netherlands/NoordBrabant_27/2020	EPI_ISL_414536	2020-03-08	Europe	Netherlands	Netherlands	North Brabant	North Brabant	NA	NA	L	site_1	TTATG
Netherlands/NoordBrabant_33/2020	EPI_ISL_414542	2020-03-20	Europe	Netherlands	Netherlands	North Brabant	North Brabant	NA	NA	L	site_1	TTATG
Netherlands/NoordBrabant_35/2020	EPI_ISL_414544	2020-03-09	Europe	Netherlands	Netherlands	North Brabant	North Brabant	NA	NA	L	site_1	TTATG
Netherlands/NoordBrabant_42/2020	EPI_ISL_415500	2020-03-10	Europe	Netherlands	Netherlands	North Brabant	North Brabant	NA	NA	L	site_1	TTATG
Netherlands/NoordBrabant_44/2020	EPI_ISL_415501	2020-03-11	Europe	Netherlands	Netherlands	North Brabant	North Brabant	NA	NA	L	site_1	TTATG
Netherlands/NoordBrabant_49/2020	EPI_ISL_415506	2020-03-11	Europe	Netherlands	Netherlands	North Brabant	North Brabant	NA	NA	L	site_1	TTATG
Netherlands/NoordBrabant_52/2020	EPI_ISL_415508	2020-03-09	Europe	Netherlands	Netherlands	North Brabant	North Brabant	NA	NA	L	site_1	TTATG
Netherlands/NoordBrabant_57/2020	EPI_ISL_415513	2020-03-11	Europe	Netherlands	Netherlands	North Brabant	North Brabant	NA	NA	L	site_1	TTATG
Netherlands/NoordBrabant_68/2020	EPI_ISL_415524	2020-03-12	Europe	Netherlands	Netherlands	North Brabant	North Brabant	NA	NA	L	site_1	TTATG
Netherlands/NoordBrabant_72/2020	EPI_ISL_422868	2020-03-13	Europe	Netherlands	Netherlands	North Brabant	North Brabant	NA	NA	L	site_1	TTATG
Netherlands/NoordBrabant_75/2020	EPI_ISL_422871	2020-03-09	Europe	Netherlands	Netherlands	North Brabant	North Brabant	NA	NA	L	site_1	TTATG
Netherlands/NoordBrabant_80/2020	EPI_ISL_422875	2020-03-11	Europe	Netherlands	Netherlands	North Brabant	North Brabant	NA	NA	L	site_1	TTATG
Netherlands/NoordBrabant_93/2020	EPI_ISL_422887	2020-03-09	Europe	Netherlands	Netherlands	North Brabant	North Brabant	NA	NA	L	site_1	TTATG
Netherlands/NoordBrabant_99/2020	EPI_ISL_422893	2020-03-19	Europe	Netherlands	Netherlands	North Brabant	North Brabant	NA	NA	L	site_1	TTATG
Netherlands/NoordHolland_11/2020	EPI_ISL_460792	2020-03-30	Europe	Netherlands	Netherlands	North Holland	North Holland	NA	NA	L	site_1	TTATG
Netherlands/NoordHolland_31/2020	EPI_ISL_422894	2020-03-10	Europe	Netherlands	Netherlands	South Holland	South Holland	NA	NA	L	site_1	TTATG
Netherlands/Tilburg_1363354/2020	EPI_ISL_413586	2020-02-27	Europe	Netherlands	Netherlands	North Brabant	North Brabant	NA	NA	L	site_1	TTATG
Netherlands/Utrecht_10036/2020	EPI_ISL_454785	2020-03-10	Europe	Netherlands	Netherlands	Utrecht	Utrecht	Male	67	L	site_1	TTATG
Netherlands/Zeeland_37/2020	EPI_ISL_461276	2020-04-29	Europe	Netherlands	Netherlands	Zeeland	Zeeland	NA	NA	L	site_1	TTATG
Netherlands/Zeeland_6/2020	EPI_ISL_461288	2020-04-02	Europe	Netherlands	Netherlands	Zeeland	Zeeland	NA	NA	L	site_1	TTATG
Netherlands/ZuidHolland_48/2020	EPI_ISL_422919	2020-03-19	Europe	Netherlands	Netherlands	South Holland	South Holland	NA	NA	L	site_1	TTATG
Netherlands/ZuidHolland_94/2020	EPI_ISL_422630	2020-03-31	Europe	Netherlands	Netherlands	South Holland	South Holland	NA	NA	L	site_1	TTATG
Portugal/PT0201/2020	EPI_ISL_455625	2020-03-29	Europe	Portugal	Portugal	Portugal	Portugal	NA	NA	O	site_1	TTATG
Portugal/PT0202/2020	EPI_ISL_455626	2020-03-29	Europe	Portugal	Portugal	Portugal	Portugal	NA	NA	O	site_1	TTATG
Portugal/PT0549/2020	EPI_ISL_455627	2020-04-03	Europe	Portugal	Portugal	Portugal	Portugal	NA	NA	O	site_1	TTATG
Russia/StPetersburg-73603/2020	EPI_ISL_428883	2020-03-20	Europe	Russia	Russia	Saint-Petersburg	Saint-Petersburg	Female	87	L	site_1	TTATG
Scotland/CVR304/2020	EPI_ISL_433282	2020-03-21	Europe	United Kingdom	United Kingdom	Scotland	Scotland	NA	NA	L	site_1	TTATG
Scotland/EDB112/2020	EPI_ISL_433407	2020-03-22	Europe	United Kingdom	United Kingdom	Scotland	Scotland	NA	NA	G	site_1	TTATG
Singapore/294/2020	EPI_ISL_462412	2020-05-03	Asia	Singapore	Singapore	Singapore	Singapore	Female	66	O	site_1	TTATG
Singapore/351/2020	EPI_ISL_469106	2020-03-28	Asia	Singapore	Singapore	Singapore	Singapore	Male	42	L	site_1	TTATG
Slovakia/SK-BMC6/2020	EPI_ISL_417880	2020-03-08	Europe	Slovakia	Slovakia	Martin	Martin	Female	34	L	site_1	TTATG
Spain/COV000697/2020	EPI_ISL_452767	2020-03-05	Europe	Spain	Spain	Basque Country	Basque Country	Female	62	S	site_1	TTATG
Spain/COV000704/2020	EPI_ISL_452762	2020-03-08	Europe	Spain	Spain	Basque Country	Basque Country	Male	62	S	site_1	TTATG
Spain/COV001610/2020	EPI_ISL_467158	2020-03-12	Europe	Spain	Spain	Basque Country	Basque Country	Female	58	S	site_1	TTATG
Spain/Valencia133/2020	EPI_ISL_436228	2020-03-18	Europe	Spain	Spain	Comunitat Valenciana	Comunitat Valenciana	Female	57	L	site_1	TTATG
Spain/Valencia178/2020	EPI_ISL_436273	2020-03-21	Europe	Spain	Spain	Comunitat Valenciana	Comunitat Valenciana	Female	39	O	site_1	TTATG
Spain/Valencia294/2020	EPI_ISL_436389	2020-03-17	Europe	Spain	Spain	Comunitat Valenciana	Comunitat Valenciana	Female	44	L	site_1	TTATG
Sweden/20-05983/2020	EPI_ISL_475562	2020-03-18	Europe	Sweden	Sweden	Vastra Gotaland	Vastra Gotaland	Female	59	L	site_1	TTATG
Sweden/20-05984/2020	EPI_ISL_475563	2020-03-18	Europe	Sweden	Sweden	Vastra Gotaland	Vastra Gotaland	Male	59	L	site_1	TTATG
Sweden/20-08133/2020	EPI_ISL_475553	2020-03-10	Europe	Sweden	Sweden	Halland	Halland	Male	64	L	site_1	TTATG
Switzerland/140032/2020	EPI_ISL_476094	2020-05-27	Europe	Switzerland	Switzerland	Basel-Land	Basel-Land	NA	NA	L	site_1	TTATG
USA/CA-CZB-1136/2020	EPI_ISL_447887	2020-03-27	North America	USA	USA	California	California	NA	NA	GH	site_1	TTAAG
USA/CA-CZB-1137/2020	EPI_ISL_447888	2020-03-25	North America	USA	USA	California	California	NA	NA	GH	site_1	TTAAG
USA/CA-CZB-1140/2020	EPI_ISL_447891	2020-04-01	North America	USA	USA	California	California	NA	NA	GH	site_1	TTAAG
USA/CA-CZB-1141/2020	EPI_ISL_447892	2020-04-04	North America	USA	USA	California	California	NA	NA	GH	site_1	TTAAG
USA/CA-CZB-1142/2020	EPI_ISL_447893	2020-04-03	North America	USA	USA	California	California	NA	NA	GH	site_1	TTAAG
USA/CA-CZB-1143/2020	EPI_ISL_447894	2020-04-06	North America	USA	USA	California	California	NA	NA	GH	site_1	TTAAG
USA/CA-CZB-1144/2020	EPI_ISL_447895	2020-04-08	North America	USA	USA	California	California	NA	NA	GH	site_1	TTAAG
USA/FL-BPHL-0140/2020	EPI_ISL_480791	2020-03-10	North America	USA	USA	Florida	Florida	NA	NA	GH	site_1	TTATG
USA/MI-MDHHS-SC20453/2020	EPI_ISL_459992	2020-05-06	North America	USA	USA	Michigan	Michigan	NA	NA	GH	site_1	TTATG
USA/MI-MDHHS-SC20459/2020	EPI_ISL_459998	2020-05-06	North America	USA	USA	Michigan	Michigan	NA	NA	GH	site_1	TTATG
USA/MI-MDHHS-SC20697/2020	EPI_ISL_471721	2020-04-27	North America	USA	USA	Michigan	Michigan	NA	NA	GH	site_1	TTATG
USA/MN2-MDH2/2020	EPI_ISL_414589	2020-03-07	North America	USA	USA	Minnesota	Minnesota	NA	NA	L	site_1	TTATG
USA/MN_0101/2020	EPI_ISL_426427	2020-03-07	North America	USA	USA	Minnesota	Minnesota	NA	NA	L	site_1	TTATG
USA/NY-Wadsworth-30164-01/2020	EPI_ISL_426307	2020-03-26	North America	USA	USA	New York	New York	Female	53	L	site_1	TTATG
USA/TX-HMH0146/2020	EPI_ISL_434845	2020-03-22	North America	USA	USA	Texas	Texas	NA	NA	L	site_1	TTATG
USA/UT-099/2020	EPI_ISL_430037	2020-03-14	North America	USA	USA	Utah	Utah	NA	NA	O	site_1	TTATG
Wales/PHWC-266E4/2020	EPI_ISL_422256	2020-03-27	Europe	United Kingdom	United Kingdom	Wales	Wales	Male	54	O	site_1	TTATG
England/CAMB-78003/2020	EPI_ISL_441146	2020-04-01	Europe	United Kingdom	United Kingdom	England	England	NA	NA	GH	site_3	CAATT
England/LCST-24D68B6/2020	EPI_ISL_478308	2020-05-30	Europe	United Kingdom	United Kingdom	England	England	NA	NA	GR	site_3	CAATT
England/LCST-24D68C5/2020	EPI_ISL_478309	2020-05-31	Europe	United Kingdom	United Kingdom	England	England	NA	NA	GR	site_3	CAATT
England/LCST-24D68E3/2020	EPI_ISL_478310	2020-06-01	Europe	United Kingdom	United Kingdom	England	England	NA	NA	GR	site_3	CAATT
England/LCST-24D69C2/2020	EPI_ISL_478316	2020-06-03	Europe	United Kingdom	United Kingdom	England	England	NA	NA	GR	site_3	CAATT
England/LCST-24D6DB7/2020	EPI_ISL_484235	2020-06-11	Europe	United Kingdom	United Kingdom	England	England	NA	NA	GR	site_3	CAATT
India/NIV-QC-802/2020	EPI_ISL_452216	2020-04-27	Asia	India	India	Maharashtra	Maharashtra	NA	NA	GR	site_3	CAATT
Sweden/20-14827/2020	EPI_ISL_469063	2020-05-19	Europe	Sweden	Sweden	Uppsala	Uppsala	Female	53	GR	site_3	CAATT
Sweden/20-14828/2020	EPI_ISL_475521	2020-05-19	Europe	Sweden	Sweden	Uppsala	Uppsala	Male	18	GR	site_3	CAATT
Sweden/20-51426/2020	EPI_ISL_455109	2020-05-13	Europe	Sweden	Sweden	Uppsala	Uppsala	Male	51	GR	site_3	CAATT
Switzerland/160009_438_E06/2020	EPI_ISL_486506	2020-06-19	Europe	Switzerland	Switzerland	Schwyz	Schwyz	NA	NA	GR	site_3	CAATT
USA/AK-PHL141/2020	EPI_ISL_476898	2020-03-23	North America	USA	USA	Alaska	Alaska	NA	NA	V	site_3	CAAAT
USA/WI-UW-369/2020	EPI_ISL_480351	2020-05-20	North America	USA	USA	Wisconsin	Wisconsin	NA	NA	GH	site_3	CAATT
USA/WI-UW-373/2020	EPI_ISL_480355	2020-05-20	North America	USA	USA	Wisconsin	Wisconsin	NA	NA	GH	site_3	CAATT
Belgium/Rega-0328202/2020	EPI_ISL_458172	2020-03-28	Europe	Belgium	Belgium	Mons	Mons	Male	35	G	site_4	TCATC
England/SHEF-C1E89/2020	EPI_ISL_441918	2020-04-10	Europe	United Kingdom	United Kingdom	England	England	NA	NA	V	site_4	TCATC
USA/LA-GBCL-26544549/2020	EPI_ISL_485128	2020-04-18	North America	USA	USA	Louisiana	Louisiana	NA	NA	GH	site_4	TCCCC
USA/WA-S219/2020	EPI_ISL_430257	2020-03-20	North America	USA	USA	Washington	Washington	NA	NA	S	site_4	TCGCC
USA/WA-S264/2020	EPI_ISL_430118	2020-03-03	North America	USA	USA	Washington	Washington	NA	NA	S	site_4	TCGCC
USA/WA-S283/2020	EPI_ISL_430137	2020-03-21	North America	USA	USA	Washington	Washington	NA	NA	S	site_4	TCGCC
USA/WA-UW-1296/2020	EPI_ISL_422988	2020-03-18	North America	USA	USA	Washington	Washington	NA	NA	S	site_4	TCGCC
USA/WA-UW-1315/2020	EPI_ISL_422965	2020-03-16	North America	USA	USA	Washington	Washington	NA	NA	S	site_4	TCGCC
USA/WA-UW-1729/2020	EPI_ISL_424220	2020-03-21	North America	USA	USA	Washington	Washington	NA	NA	O	site_4	TCGCC
USA/WA-UW-596/2020	EPI_ISL_430892	2020-03-12	North America	USA	USA	Washington	Washington	NA	NA	S	site_4	TCGCC
USA/WA-UW-6488/2020	EPI_ISL_437846	2020-04-04	North America	USA	USA	Washington	Washington	NA	NA	S	site_4	TCGCC
USA/WA-UW157/2020	EPI_ISL_416695	2020-03-13	North America	USA	USA	Washington	Washington	NA	NA	S	site_4	TCGCC
USA/WA-UW195/2020	EPI_ISL_417344	2020-03-13	North America	USA	USA	Washington	Washington	NA	NA	S	site_4	TCGCC
USA/WA-UW205/2020	EPI_ISL_417354	2020-03-13	North America	USA	USA	Washington	Washington	NA	NA	S	site_4	TCGCC
USA/WA-UW289/2020	EPI_ISL_418074	2020-03-15	North America	USA	USA	Washington	Washington	NA	NA	O	site_4	TCGCC
USA/WA-UW368/2020	EPI_ISL_418935	2020-03-16	North America	USA	USA	Washington	Washington	NA	NA	S	site_4	TCGCC
USA/WA-UW378/2020	EPI_ISL_418944	2020-03-15	North America	USA	USA	Washington	Washington	NA	NA	S	site_4	TCGCC
USA/WY-WYPHL001/2020	EPI_ISL_421272	2020-03-10	North America	USA	USA	Wyoming	Wyoming	NA	NA	S	site_4	TCGCC
USA/WY-WYPHL011/2020	EPI_ISL_421548	2020-03-14	North America	USA	USA	Wyoming	Wyoming	NA	NA	S	site_4	TCGCC
USA/WY-WYPHL012/2020	EPI_ISL_421549	2020-03-14	North America	USA	USA	Wyoming	Wyoming	NA	NA	S	site_4	TCGCC
England/CAMB-7F303/2020	EPI_ISL_442904	2020-04-08	Europe	United Kingdom	United Kingdom	England	England	NA	NA	GR	site_5	AGCCA
USA/CA-QDX-40/2020	EPI_ISL_467831	2020-03-16	North America	USA	USA	California	California	Female	38	S	site_5	AGAAA
Argentina/Heritas_HG001/2020	EPI_ISL_476496	2020-04-22	South America	Argentina	Argentina	Ciudad Autonoma de Buenos Aires	Ciudad Autonoma de Buenos Aires	Male	0	GR	site_6	TGATT
Australia/VIC209/2020	EPI_ISL_419904	2020-03-20	Oceania	Australia	Australia	Victoria	Victoria	Female	27	S	site_6	TGATT
England/BIRM-5F0E4/2020	EPI_ISL_473311	2020-05-05	Europe	United Kingdom	United Kingdom	England	England	NA	NA	GR	site_6	TGATT
England/CAMB-82EEE/2020	EPI_ISL_443363	2020-04-14	Europe	United Kingdom	United Kingdom	England	England	NA	NA	V	site_6	TGATT
England/CAMB-82F81/2020	EPI_ISL_443335	2020-04-13	Europe	United Kingdom	United Kingdom	England	England	NA	NA	V	site_6	TGATT
France/IDF2548/2020	EPI_ISL_421505	2020-03-15	Europe	France	France	Ile de France	Ile de France	Female	27	GH	site_6	TGATT
India/GBRC1/2020	EPI_ISL_426414	2020-04-05	Asia	India	India	Gujarat	Gujarat	Male	37	G	site_6	TGATT
India/GBRC1s/2020	EPI_ISL_426415	2020-04-05	Asia	India	India	Gujarat	Gujarat	Male	37	G	site_6	TGATT
Romania/283584/2020	EPI_ISL_455469	2020-05-12	Europe	Romania	Romania	Bucharest	Bucharest	Female	65	G	site_6	TGATT
Romania/284168/2020	EPI_ISL_455472	2020-05-13	Europe	Romania	Romania	Buzau	Buzau	Male	46	G	site_6	TGATT
Romania/Bucuresti-294285/2020	EPI_ISL_471422	2020-06-07	Europe	Romania	Romania	Bucharest	Bucharest	Male	59	G	site_6	TGATT
Taiwan/NTU13/2020	EPI_ISL_422415	2020-03-17	Asia	China	USA	Taiwan	USA	Female	59	S	site_6	TGATT
USA/CA-CSMC134/2020	EPI_ISL_475612	2020-03-30	North America	USA	USA	California	California	Male	49	S	site_6	TGATT
USA/FL-BPHL-0115/2020	EPI_ISL_450849	2020-04-09	North America	USA	USA	Florida	Florida	NA	NA	S	site_6	TGATT
USA/MA-MGH-00614/2020	EPI_ISL_460205	2020-03-28	North America	USA	USA	Massachusetts	Massachusetts	NA	NA	S	site_6	TGATT
USA/MD-HP00065/2020	EPI_ISL_457807	2020-03-15	North America	USA	USA	Maryland	Maryland	Female	61	S	site_6	TGATT
USA/MD-HP00076/2020	EPI_ISL_438234	2020-03-11	North America	USA	USA	Maryland	Maryland	Male	30	S	site_6	TGATT
USA/MD-HP00098/2020	EPI_ISL_457762	2020-03-26	North America	USA	USA	Maryland	Maryland	Female	53	S	site_6	TGATT
USA/MD-HP00104/2020	EPI_ISL_438246	2020-03-18	North America	USA	USA	Maryland	Maryland	Male	67	S	site_6	TGATT
USA/MD-HP00120/2020	EPI_ISL_457813	2020-03-19	North America	USA	USA	Maryland	Maryland	Female	50	S	site_6	TGATT
USA/MDH-8137/2020	EPI_ISL_454430	2020-03-13	North America	USA	USA	Maryland	Maryland	NA	NA	S	site_6	TGATT
USA/MDH-8144/2020	EPI_ISL_454431	2020-03-13	North America	USA	USA	Maryland	Maryland	NA	NA	S	site_6	TGATT
USA/TX-HMH0104/2020	EPI_ISL_434809	2020-03-20	North America	USA	USA	Texas	Texas	NA	NA	S	site_6	TGATT
USA/TX-HMH0105/2020	EPI_ISL_434810	2020-03-20	North America	USA	USA	Texas	Texas	NA	NA	S	site_6	TGATT
USA/TX-HMH0110/2020	EPI_ISL_434812	2020-03-20	North America	USA	USA	Texas	Texas	NA	NA	S	site_6	TGATT
USA/TX-HMH0111/2020	EPI_ISL_434813	2020-03-20	North America	USA	USA	Texas	Texas	NA	NA	S	site_6	TGATT
USA/TX-HMH0112/2020	EPI_ISL_434814	2020-03-20	North America	USA	USA	Texas	Texas	NA	NA	S	site_6	TGATT
USA/TX-HMH0125/2020	EPI_ISL_434825	2020-03-20	North America	USA	USA	Texas	Texas	NA	NA	S	site_6	TGATT
USA/TX-HMH0126/2020	EPI_ISL_434826	2020-03-20	North America	USA	USA	Texas	Texas	NA	NA	S	site_6	TGATT
USA/TX-HMH0127/2020	EPI_ISL_434827	2020-03-20	North America	USA	USA	Texas	Texas	NA	NA	S	site_6	TGATT
USA/TX-HMH0128/2020	EPI_ISL_434828	2020-03-21	North America	USA	USA	Texas	Texas	NA	NA	S	site_6	TGATT
USA/TX-HMH0129/2020	EPI_ISL_434829	2020-03-21	North America	USA	USA	Texas	Texas	NA	NA	S	site_6	TGATT
USA/TX-HMH0131/2020	EPI_ISL_434831	2020-03-21	North America	USA	USA	Texas	Texas	NA	NA	S	site_6	TGATT
USA/TX-HMH0135/2020	EPI_ISL_434835	2020-03-21	North America	USA	USA	Texas	Texas	NA	NA	S	site_6	TGATT
USA/TX-HMH0136/2020	EPI_ISL_434836	2020-03-21	North America	USA	USA	Texas	Texas	NA	NA	S	site_6	TGATT
USA/TX-HMH0141/2020	EPI_ISL_434840	2020-03-21	North America	USA	USA	Texas	Texas	NA	NA	S	site_6	TGATT
USA/TX-HMH0150/2020	EPI_ISL_434849	2020-03-22	North America	USA	USA	Texas	Texas	NA	NA	S	site_6	TGATT
USA/TX-HMH0156/2020	EPI_ISL_434855	2020-03-23	North America	USA	USA	Texas	Texas	NA	NA	S	site_6	TGATT
USA/TX-HMH0184/2020	EPI_ISL_434862	2020-03-23	North America	USA	USA	Texas	Texas	NA	NA	S	site_6	TGATT
USA/TX-HMH0192/2020	EPI_ISL_434867	2020-03-23	North America	USA	USA	Texas	Texas	NA	NA	S	site_6	TGATT
USA/TX-HMH0197/2020	EPI_ISL_434872	2020-03-23	North America	USA	USA	Texas	Texas	NA	NA	S	site_6	TGATT
USA/TX-HMH0207/2020	EPI_ISL_434882	2020-03-24	North America	USA	USA	Texas	Texas	NA	NA	S	site_6	TGATT
USA/TX-HMH0209/2020	EPI_ISL_434884	2020-03-24	North America	USA	USA	Texas	Texas	NA	NA	S	site_6	TGATT
USA/TX-HMH021/2020	EPI_ISL_434731	2020-03-17	North America	USA	USA	Texas	Texas	NA	NA	S	site_6	TGATT
USA/TX-HMH0211/2020	EPI_ISL_434886	2020-03-24	North America	USA	USA	Texas	Texas	NA	NA	S	site_6	TGATT
USA/TX-HMH022/2020	EPI_ISL_434732	2020-03-17	North America	USA	USA	Texas	Texas	NA	NA	S	site_6	TGATT
USA/TX-HMH0234/2020	EPI_ISL_434891	2020-03-24	North America	USA	USA	Texas	Texas	NA	NA	S	site_6	TGATT
USA/TX-HMH0263/2020	EPI_ISL_434892	2020-03-26	North America	USA	USA	Texas	Texas	NA	NA	S	site_6	TGATT
USA/TX-HMH0274/2020	EPI_ISL_434902	2020-03-27	North America	USA	USA	Texas	Texas	NA	NA	S	site_6	TGATT
USA/TX-HMH0276/2020	EPI_ISL_434904	2020-03-27	North America	USA	USA	Texas	Texas	NA	NA	S	site_6	TGATT
USA/TX-HMH0277/2020	EPI_ISL_434905	2020-03-27	North America	USA	USA	Texas	Texas	NA	NA	S	site_6	TGATT
USA/TX-HMH0279/2020	EPI_ISL_434907	2020-03-27	North America	USA	USA	Texas	Texas	NA	NA	S	site_6	TGATT
USA/TX-HMH0290/2020	EPI_ISL_434916	2020-03-27	North America	USA	USA	Texas	Texas	NA	NA	S	site_6	TGATT
USA/TX-HMH0301/2020	EPI_ISL_434924	2020-03-28	North America	USA	USA	Texas	Texas	NA	NA	S	site_6	TGATT
USA/TX-HMH0303/2020	EPI_ISL_434925	2020-03-28	North America	USA	USA	Texas	Texas	NA	NA	S	site_6	TGATT
USA/TX-HMH0318/2020	EPI_ISL_434932	2020-03-28	North America	USA	USA	Texas	Texas	NA	NA	S	site_6	TGATT
USA/TX-HMH0322/2020	EPI_ISL_434934	2020-03-28	North America	USA	USA	Texas	Texas	NA	NA	S	site_6	TGATT
USA/TX-HMH0360/2020	EPI_ISL_434953	2020-03-29	North America	USA	USA	Texas	Texas	NA	NA	S	site_6	TGATT
USA/TX-HMH0370/2020	EPI_ISL_434961	2020-03-27	North America	USA	USA	Texas	Texas	NA	NA	S	site_6	TGATT
USA/TX-HMH0375/2020	EPI_ISL_434964	2020-03-31	North America	USA	USA	Texas	Texas	NA	NA	S	site_6	TGATT
USA/TX-HMH0379/2020	EPI_ISL_434967	2020-03-30	North America	USA	USA	Texas	Texas	NA	NA	S	site_6	TGATT
USA/TX-HMH0381/2020	EPI_ISL_434969	2020-03-30	North America	USA	USA	Texas	Texas	NA	NA	S	site_6	TGATT
USA/TX-HMH0383/2020	EPI_ISL_434971	2020-03-31	North America	USA	USA	Texas	Texas	NA	NA	S	site_6	TGATT
USA/TX-HMH0387/2020	EPI_ISL_434974	2020-03-29	North America	USA	USA	Texas	Texas	NA	NA	S	site_6	TGATT
USA/TX-HMH0391/2020	EPI_ISL_434978	2020-03-27	North America	USA	USA	Texas	Texas	NA	NA	S	site_6	TGATT
USA/TX-HMH0394/2020	EPI_ISL_434981	2020-03-31	North America	USA	USA	Texas	Texas	NA	NA	S	site_6	TGATT
USA/TX-HMH0399/2020	EPI_ISL_434986	2020-03-31	North America	USA	USA	Texas	Texas	NA	NA	S	site_6	TGATT
USA/TX-HMH0400/2020	EPI_ISL_434987	2020-04-01	North America	USA	USA	Texas	Texas	NA	NA	S	site_6	TGATT
USA/TX-HMH0423/2020	EPI_ISL_435006	2020-04-01	North America	USA	USA	Texas	Texas	NA	NA	S	site_6	TGATT
USA/TX-HMH0427/2020	EPI_ISL_435010	2020-04-02	North America	USA	USA	Texas	Texas	NA	NA	S	site_6	TGATT
USA/TX-HMH0428/2020	EPI_ISL_435011	2020-04-02	North America	USA	USA	Texas	Texas	NA	NA	S	site_6	TGATT
USA/TX-HMH0430/2020	EPI_ISL_435013	2020-04-02	North America	USA	USA	Texas	Texas	NA	NA	S	site_6	TGATT
USA/TX-HMH0431/2020	EPI_ISL_435014	2020-04-02	North America	USA	USA	Texas	Texas	NA	NA	S	site_6	TGATT
USA/TX-HMH0432/2020	EPI_ISL_435015	2020-04-02	North America	USA	USA	Texas	Texas	NA	NA	S	site_6	TGATT
USA/TX-HMH0435/2020	EPI_ISL_435018	2020-04-02	North America	USA	USA	Texas	Texas	NA	NA	S	site_6	TGATT
USA/TX-HMH0446/2020	EPI_ISL_435026	2020-04-03	North America	USA	USA	Texas	Texas	NA	NA	S	site_6	TGATT
USA/TX-HMH0450/2020	EPI_ISL_435029	2020-04-03	North America	USA	USA	Texas	Texas	NA	NA	S	site_6	TGATT
USA/TX-HMH049/2020	EPI_ISL_434758	2020-03-16	North America	USA	USA	Texas	Texas	NA	NA	S	site_6	TGATT
USA/TX-HMH057/2020	EPI_ISL_434766	2020-03-17	North America	USA	USA	Texas	Texas	NA	NA	S	site_6	TGATT
USA/TX-HMH066/2020	EPI_ISL_434775	2020-03-18	North America	USA	USA	Texas	Texas	NA	NA	S	site_6	TGATT
USA/TX-HMH068/2020	EPI_ISL_434777	2020-03-18	North America	USA	USA	Texas	Texas	NA	NA	S	site_6	TGATT
USA/TX-HMH079/2020	EPI_ISL_434788	2020-03-19	North America	USA	USA	Texas	Texas	NA	NA	S	site_6	TGATT
USA/TX-HMH092/2020	EPI_ISL_434797	2020-03-19	North America	USA	USA	Texas	Texas	NA	NA	S	site_6	TGATT
USA/TX-HMH096/2020	EPI_ISL_434801	2020-03-19	North America	USA	USA	Texas	Texas	NA	NA	S	site_6	TGATT
USA/TX_GCID_192000135/2020	EPI_ISL_445084	2020-03-25	North America	USA	USA	Texas	Texas	Male	NA	S	site_6	TGATT
USA/VA-DCLS-0392/2020	EPI_ISL_467788	2020-04-19	North America	USA	USA	Virginia	Virginia	NA	NA	GH	site_6	TGATT
Australia/VIC1375/2020	EPI_ISL_456416	2020-04-14	Oceania	Australia	Australia	Victoria	Victoria	Male	21	G	site_7	CAATT
Australia/VIC787/2020	EPI_ISL_427062	2020-03-30	Oceania	Australia	Australia	Victoria	Victoria	Male	62	G	site_7	CAATT
Spain/Valencia209/2020	EPI_ISL_436304	2020-03-26	Europe	Spain	Spain	Comunitat Valenciana	Comunitat Valenciana	Female	85	S	site_7	CAATT
Spain/Valencia237/2020	EPI_ISL_436332	2020-03-24	Europe	Spain	Spain	Comunitat Valenciana	Comunitat Valenciana	Male	72	S	site_7	CAATT
Spain/Valencia239/2020	EPI_ISL_436334	2020-03-24	Europe	Spain	Spain	Comunitat Valenciana	Comunitat Valenciana	Female	40	S	site_7	CAATT
Spain/Valencia53/2020	EPI_ISL_421520	2020-03-20	Europe	Spain	Spain	Comunitat Valenciana	Comunitat Valenciana	Male	89	S	site_7	CAATT
USA/MO-WUSTL066/2020	EPI_ISL_476019	2020-06-19	North America	USA	USA	Missouri	Missouri	NA	NA	G	site_7	CAATT
Portugal/PT0270/2020	EPI_ISL_453984	2020-04-05	Europe	Portugal	Portugal	Portugal	Portugal	NA	NA	GR	site_8	TAATT
Portugal/PT0271/2020	EPI_ISL_453985	2020-04-05	Europe	Portugal	Portugal	Portugal	Portugal	NA	NA	GR	site_8	TAATT
Portugal/PT0273/2020	EPI_ISL_453987	2020-04-05	Europe	Portugal	Portugal	Portugal	Portugal	NA	NA	GR	site_8	TAATT
Portugal/PT0275/2020	EPI_ISL_453989	2020-04-05	Europe	Portugal	Portugal	Portugal	Portugal	NA	NA	GR	site_8	TAATT
Portugal/PT0276/2020	EPI_ISL_453990	2020-04-05	Europe	Portugal	Portugal	Portugal	Portugal	NA	NA	GR	site_8	TAATT
USA/WA-S824/2020	EPI_ISL_449994	2020-04-17	North America	USA	USA	Washington	Washington	NA	NA	S	site_8	TAATT
Australia/WA04/2020	EPI_ISL_420536	2020-03-15	Oceania	Australia	Australia	Western Australia	Western Australia	Male	57	O	site_8	TCGCC
