# Supplementary material for: The m6A methylome of SARS-CoV-2 in host cells
Source: Cell Res. 2021 Jan 28;31(4):404–14. doi: 10.1038/s41422-020-00465-7 (PMC8115241; doi:10.1038/s41422-020-00465-7)
Supplement: Supplementary file 11 — Supplementary Table S5 [file 41422_2020_465_MOESM11_ESM.xlsx]

## Sheet: lost peaks
Table S5. List of gained and lost m6A peaks in uninfected and SARS-CoV-2-infected Huh7 cells.
Chr	Start	End	Gene Name	gain/lost
chr2	238690339	238690602	RBM44	lost
chr10	124896588	124896836	HMX3	lost
chr7	91204004	91204211	MTERF1	lost
chr2	226187300	226187498	NYAP2	lost
chr5	104385967	104386246	RAB9BP1	lost
chr2	23568090	23568334	KLHL29	lost
chrX	53222037	53222292	MIR6895	lost
chr13	81601977	81602246	LINC00377	lost
chr7	11983833	11984031	THSD7A	lost
chrX	115882507	115882711	LOC100126447	lost
chr5	19181115	19181313	CDH18	lost
chr9	20589023	20589232	MLLT3	lost
chr3	197628373	197628574	IQCG	lost
chr20	57572474	57572699	CTSZ	lost
chr13	68138648	68138846	LINC00364	lost
chr6	56428305	56428503	DST	lost
chr1	153251907	153252117	LOR	lost
chr6	136302007	136302284	LOC644135	lost
chr4	165475038	165475278		lost
chr10	100030141	100030409	LOXL4	lost
chr4	103663750	103664238	MANBA	lost
chr1	69393959	69394203	LINC01707	lost
chr12	123942744	123942944	SNRNP35	lost
chr6	77643789	77643990	LINC02540	lost
chr4	13545579	13546048	NKX3-2	lost
chr9	12968344	12968542	SNORD137	lost
chr9	69210901	69211125	FOXD4L6	lost
chr1	69390488	69390687	LINC01707	lost
chr9	96602980	96603178	MIR4291	lost
chr3	115458836	115459105	GAP43	lost
chr1	229228518	229228791	MIR4454	lost
chr12	106796507	106797082	POLR3B	lost
chr12	51518099	51518453	CSRNP2	lost
chr4	161626075	161626376	LINC02233	lost
chr22	41998448	41998682	PMM1	lost
chr2	196097515	196097713	SLC39A10	lost
chr11	5500780	5501064	OR52D1	lost
chr6	100649254	100649684	MCHR2	lost
chr1	195894449	195894681	LINC01724	lost
chr22	46749849	46750048	TRMU	lost
chr10	85831320	85831601	GHITM	lost
chr8	76357918	76358169	HNF4G	lost
chr4	159802519	159802783	FNIP2	lost
chr18	32472143	32472384	DTNA	lost
chr12	46290955	46291219	SCAF11	lost
chr16	18833517	18833735	ARL6IP1	lost
chr7	34240750	34240998	BMPER	lost
chr7	5662401	5662664	FSCN1	lost
chrX	147249509	147249739	FMR1NB	lost
chrX	117011702	117011935	KLHL13	lost
chr8	128178897	128179213	CASC19	lost
chr7	25490612	25490810	NPVF	lost
chr3	42688385	42688631	ZBTB47	lost
chr7	83823914	83824127	SEMA3A	lost
chr9	100345719	100345917	NCBP1	lost
chr2	191338112	191338551	NEMP2	lost
chr14	70945458	70945860	ADAM20P1	lost
chr1	161128284	161128537	USP21	lost
chr9	5242970	5243223	INSL4	lost
chrY	25292988	25293186	DAZ1	lost
chr12	47540102	47540316	MIR4698	lost
chr18	68980232	68980430	LINC01541	lost
chr4	126236348	126236861	FAT4	lost
chr7	63623052	63623251	ZNF735	lost
chr3	120297403	120297649	NDUFB4	lost
chr8	27369500	27369876	EPHX2	lost
chr3	109244673	109244879	MIR4445	lost
chr18	33283568	33283786	GALNT1	lost
chr5	81818693	81818965	ATP6AP1L	lost
chr10	21044323	21044560	NEBL	lost
chr5	96849973	96850198	LINC01340	lost
chr2	156934868	156935071	LINC01876	lost
chr17	45109324	45109522	ARL17A	lost
chr3	58804023	58804484	C3orf67-AS1	lost
chr16	29299654	29299952	SNX29P2	lost
chr5	52405122	52405375	MOCS2	lost
chr17	75340074	75340296	2020-09-09	lost
chrX	27128538	27128739	PPP4R3C	lost
chr6	104159662	104159861	HACE1	lost
chr10	25010693	25010960	ARHGAP21	lost
chr20	33437573	33437825	HMGB3P1	lost
chr11	17552154	17552352	USH1C	lost
chr2	153502015	153502224	PRPF40A	lost
chr5	66922958	66923178	LINC02242	lost
chr1	175129564	175129878	KIAA0040	lost
chr21	46735397	46735595	LINC00316	lost
chr4	168781117	168781444	ANXA10	lost
chr7	108121780	108122080	NRCAM	lost
chr9	12338799	12339011	TYRP1	lost
chr5	72860871	72861149	ANKRA2	lost
chr1	121378787	121379012	EMBP1	lost
chr4	53686813	53687131	LINC01618	lost
chr17	15340533	15340760	CDRT4	lost
chr17	14138456	14138792	CDRT15	lost
chr7	99110133	99110331	ZKSCAN5	lost
chr16	89735859	89736057	SPATA33	lost
chr16	87418052	87418266	FBXO31	lost
chr17	6547744	6547946	KIAA0753	lost
chrY	13357029	13357227	GYG2P1	lost
chr5	141422297	141422598	GNPDA1	lost
chr4	142404785	142405020	LINC02432	lost
chr11	35600365	35600563	FJX1	lost
chr7	99287955	99288187	CYP3A5	lost
chr16	80173305	80173503	LINC01229	lost
chr5	140810099	140810365	PCDHGA12	lost
chr11	59174379	59174581	OR5A2	lost
chr13	49041845	49042401	LPAR6	lost
chr1	144701849	144702155	NBPF9	lost
chr19	8047563	8047761	ELAVL1	lost
chr18	40245379	40245577	RIT2	lost
chr12	32948865	32949070	YARS2	lost
chrX	120668694	120668892	MIR3672	lost
chr4	45655359	45655557	GABRG1	lost
chr2	97217058	97217352	ARID5A	lost
chr18	66379065	66379265	TMX3	lost
chr1	214557827	214558027	SMYD2	lost
chr11	95609133	95609349	MTMR2	lost
chr2	156781321	156781548	LINC01876	lost
chr17	3721566	3721805	ITGAE	lost
chr5	162009061	162009259	GABRG2	lost
chr8	40251828	40252033	TCIM	lost
chr2	203927362	203927575	NBEAL1	lost
chr12	53646042	53646241	MFSD5	lost
chr4	102529715	102529956	BANK1	lost
chrX	95316364	95316690	BRDTP1	lost
chr17	43545568	43545905	MIR4315-1	lost
chr17	40695162	40695417	NAGLU	lost
chr8	9413965	9414163	TNKS	lost
chr13	81559231	81559554	LINC00377	lost
chr12	66920273	66920547	GRIP1	lost
chr6	91274062	91274266	MAP3K7	lost
chr2	113416922	113417213	SLC20A1	lost
chr20	1784497	1784695	LOC100289473	lost
chr21	47019906	47020104	LINC01694	lost
chr19	24240804	24241006	ZNF254	lost
chr17	48458838	48459059	EME1	lost
chr5	67035178	67035376	LOC101928858	lost
chr2	231390261	231390482	SP100	lost
chr2	195819718	195819921	LINC01790	lost
chr13	70788066	70788265	KLHL1	lost
chr22	23999613	23999870	DRICH1	lost
chr5	65372758	65372956	SREK1	lost
chr1	108705826	108706094	SLC25A24	lost
chr15	30533523	30533726	LINC02249	lost
chr19	45835986	45836326	KLC3	lost
chr11	63057517	63057715	SLC22A10	lost
chr4	48422401	48422629	SLC10A4	lost
chr5	62879792	62879990	HTR1A	lost
chr4	11383798	11383996	MIR572	lost
chr5	144997927	144998125	PRELID2	lost
chr17	37682274	37682676	CDK12	lost
chr18	10593801	10594042	LINC01887	lost
chr12	103840373	103840574	C12orf42	lost
chr7	32744078	32744277	DPY19L1P1	lost
chr16	80255857	80256103	DYNLRB2	lost
chr3	167730896	167731109	GOLIM4	lost
chr9	21222169	21222415	IFNA16	lost
chr1	62466781	62467001	MIR3116-1	lost
chr16	67209011	67209238	NOL3	lost
chr12	18059838	18060203	RERGL	lost
chr8	22108013	22108244	POLR3D	lost
chr19	5783172	5783370	PRR22	lost
chr5	153826448	153826685	SAP30L	lost
chr6	44857896	44858098	MIR586	lost
chr11	90009844	90010055	DISC1FP1	lost
chr11	13419877	13420129	BTBD10	lost
chr3	18150586	18150868	LOC339862	lost
chr8	90255663	90255888	LOC101929709	lost
chr2	184719684	184719891	MIR548AE1	lost
chr3	188162291	188162647	LPP-AS1	lost
chr4	6599528	6599823	MAN2B2	lost
chr13	111520160	111520371	LINC00346	lost
chr3	55172445	55172723	LINC02017	lost
chr3	22847909	22848130	UBE2E2-AS1	lost
chr5	86564387	86564803	RASA1	lost
chr17	45012467	45012704	GOSR2	lost
chr15	38646543	38646848	FAM98B	lost
chr13	102251767	102251993	ITGBL1	lost
chr9	70908335	70908566	FOXD4L3	lost
chr17	45915504	45915715	SCRN2	lost
chr17	38786829	38787030	SMARCE1	lost
chr8	144825736	144825954	FAM83H-AS1	lost
chr13	67316876	67317149	PCDH9-AS2	lost
chr2	85553600	85553833	TGOLN2	lost
chr4	100824746	100824946	LAMTOR3	lost
chr9	112336282	112336480	MIR3927	lost
chr1	56407878	56408112	LINC01753	lost
chr2	239049551	239049824	KLHL30	lost
chr11	71706557	71706764	IL18BP	lost
chr7	138627854	138628052	KIAA1549	lost
chrY	27858733	27858955	TTTY3B	lost
chr16	57188044	57188275	FAM192A	lost
chr11	112195959	112196157	LOC283140	lost
chr8	119841405	119841603	TNFRSF11B	lost
chr9	21898839	21899152	CDKN2A-DT	lost
chr10	121214681	121214895	MIR4681	lost
chr8	59396457	59396655	CYP7A1	lost
chr10	83855727	83856306	NRG3-AS1	lost
chr17	45457614	45457956	EFCAB13	lost
chr3	141884276	141884571	TFDP2	lost
chr7	113576045	113576276	PPP1R3A	lost
chr3	15686869	15687165	BTD	lost
chr10	3819590	3819812	KLF6	lost
chr1	16160756	16160956	SPEN	lost
chr7	141683093	141683291	TAS2R38	lost
chr11	108649271	108649470	DDX10	lost
chrX	67961547	67961754	STARD8	lost
chr10	76994310	76994835	COMTD1	lost
chr13	53166331	53166577	HNRNPA1L2	lost
chrX	21900591	21900804	YY2	lost
chr11	532898	533096	HRAS	lost
chr7	128807677	128807964	SMO	lost
chr3	30037324	30037555	RBMS3-AS1	lost
chr9	124164854	124165052	STOM	lost
chr12	19721447	19721686	AEBP2	lost
chrX	130800249	130800529	OR13H1	lost
chr16	20809661	20809943	REXO5	lost
chrX	23783788	23784020	SAT1	lost
chr7	28862240	28862443	TRIL	lost
chr3	41777475	41777673	ULK4	lost
chr1	14583896	14584101	KAZN-AS1	lost
chr11	62574361	62574860	NXF1	lost
chr7	14320986	14321247	ETV1	lost
chr18	32093614	32093902	DTNA	lost
chr1	47143980	47144200	EFCAB14-AS1	lost
chr6	170025619	170026007	WDR27	lost
chr3	187619869	187620067	LINC01991	lost
chr6	117073469	117073699	FAM162B	lost
chr7	34950988	34951307	NPSR1-AS1	lost
chr1	147092253	147092496	ACP6	lost
chr20	12568588	12568804	LOC102606466	lost
chr16	87958470	87958739	CA5A	lost
chr7	156803945	156804184	MNX1-AS1	lost
chr7	43104143	43104375	HECW1	lost
chr7	130266639	130266851	COPG2	lost
chr11	2666061	2666433	KCNQ1OT1	lost
chr1	157428866	157429064	FCRL5	lost
chr6	46802374	46802575	MEP1A	lost
chr4	85050361	85050737	LOC101928978	lost
chr2	220025761	220025974	NHEJ1	lost
chr10	52512244	52512474	ASAH2B	lost
chr5	140772161	140772393	PCDHGA8	lost
chr9	129757686	129757884	RALGPS1	lost
chr3	153239624	153239822	C3orf79	lost
chr19	44589909	44590112	ZNF224	lost
chr10	106291878	106292076	LOC101927523	lost
chr6	88877458	88877699	CNR1	lost
chr1	204393752	204393950	PPP1R15B	lost
chr2	43055812	43056030	HAAO	lost
chr8	112193930	112194133	LINC01609	lost
chr7	99789378	99789860	STAG3	lost
chrY	24487352	24487553	LOC100652931	lost
chr6	28093290	28093534	ZSCAN16	lost
chr12	34820402	34820600	ALG10	lost
chr9	46386726	46386930	FAM27E2	lost
chrX	6855451	6855708	STS	lost
chr5	78146986	78147184	ARSB	lost
chr5	133534606	133534820	SKP1	lost
chr5	12203054	12203378	CTNND2	lost
chr7	38243270	38243621	STARD3NL	lost
chr3	141215531	141215731	RASA2	lost
chr10	849336	849648	DIP2C	lost
chr10	75572433	75572892	NDST2	lost
chr2	207359591	207359870	ADAM23	lost
chr12	34006530	34006733	ALG10	lost
chr5	102197007	102197205	PAM	lost
chr3	26430024	26430281	LRRC3B	lost
chr22	20387353	20387555	TMEM191B	lost
chr7	18705901	18706143	HDAC9	lost
chr4	159907849	159908252	C4orf45	lost
chrX	69354426	69354692	IGBP1	lost
chr4	32015973	32016348	LOC105377651	lost
chr1	1023897	1024142	RNF223	lost
chr6	55174610	55174808	GFRAL	lost
chr11	105863020	105863218	MSANTD4	lost
chr7	73246175	73246920	CLDN4	lost
chr12	1755400	1755598	MIR3649	lost
chr17	217900	218195	RPH3AL	lost
chr8	40295350	40295562	TCIM	lost
chr3	197941964	197942176	FAM157A	lost
chr8	33769038	33769486	DUSP26	lost
chr3	118767850	118768049	IGSF11	lost
chr5	21109514	21109828	GUSBP1	lost
chr6	82813199	82813634	LINC02542	lost
chr1	25838057	25838562	LDLRAP1	lost
chr2	150827707	150828027	LINC01931	lost
chr5	104285420	104285641	RAB9BP1	lost
chr11	22048594	22048901	ANO5	lost
chr5	152454070	152454500	LINC01470	lost
chr4	88719129	88719367	IBSP	lost
chr14	74628361	74628563	LIN52	lost
chr5	147615039	147615259	SPINK6	lost
chr17	1606294	1606542	TLCD2	lost
chr12	12348691	12349071	LRP6	lost
chr10	60291761	60292038	BICC1	lost
chrX	80849388	80849592	HMGN5	lost
chr1	1467793	1468485	TMEM240	lost
chr7	23363441	23363639	MALSU1	lost
chr10	126134920	126135118	NKX1-2	lost
chr6	138413058	138413257	PERP	lost
chr1	194242138	194242397	LINC01031	lost
chr8	10361474	10361738	PRSS55	lost
chr3	71629062	71629270	FOXP1	lost
chr10	96910121	96910324	ACSM6	lost
chr12	89176984	89177182	KITLG	lost
chr5	142027808	142028006	FGF1	lost
chr8	42395886	42396084	SMIM19	lost
chr14	105216299	105216528	SIVA1	lost
chrX	65357857	65358063	HEPH	lost
chr3	110351219	110351535	NECTIN3-AS1	lost
chr1	2037339	2037676	PRKCZ	lost
chr3	179888092	179888464	PEX5L	lost
chr5	145888765	145888963	GPR151	lost
chr13	64267087	64267285	OR7E156P	lost
chr5	78145252	78145450	ARSB	lost
chr1	34718362	34718827	C1orf94	lost
chr12	66559295	66559522	TMBIM4	lost
chr6	143486259	143486503	AIG1	lost
chr12	48714757	48714964	H1FNT	lost
chr2	9637117	9637350	IAH1	lost
chr19	3744004	3744217	MIR1268A	lost
chrX	21568804	21569059	KLHL34	lost
chr10	91774485	91774683	LINC01375	lost
chrX	152889713	152889911	DUSP9	lost
chr3	36129303	36129516	STAC	lost
chr9	68797247	68797449	FRG1HP	lost
chr5	90095927	90096168	ADGRV1	lost
chr8	47660140	47660344	LINC00293	lost
chr9	25318506	25318704	TUSC1	lost
chr2	206871853	206872066	INO80D	lost
chr9	37504787	37504999	POLR1E	lost
chrX	46368384	46368582	ZNF674	lost
chr19	38886799	38887014	SPRED3	lost
chr22	50928253	50928454	MIOX	lost
chr2	223806359	223806589	ACSL3	lost
chr6	89158708	89158925	LOC101928936	lost
chr7	12862535	12862852	ARL4A	lost
chr8	127213978	127214298	LOC101927657	lost
chr2	216089898	216090102	ATIC	lost
chr19	15709639	15709843	CYP4F8	lost
chr16	87397621	87397876	FBXO31	lost
chr5	81666117	81666316	ATP6AP1L	lost
chr9	103458319	103458609	CAVIN4	lost
chr12	102602179	102602531	PMCH	lost
chr7	129251103	129251308	NRF1	lost
chr8	6420394	6420737	ANGPT2	lost
chr8	144917153	144917376	MIR6845	lost
chr16	87525566	87525815	ZCCHC14	lost
chr12	52192337	52192663	FIGNL2	lost
chr20	334645	335123	NRSN2	lost
chr2	165504349	165504551	GRB14	lost
chr4	87847149	87847352	AFF1-AS1	lost
chr5	67116298	67116522	LOC101928858	lost
chr15	70959725	70959939	SALRNA2	lost
chr4	76331856	76332054	LINC02483	lost
chr11	66626135	66626434	LRFN4	lost
chr1	158310866	158311064	CD1B	lost
chr1	48231029	48231271	TRABD2B	lost
chr12	32260296	32260500	BICD1	lost
chr4	108918141	108918339	HADH	lost
chr8	145103140	145103496	MIR6846	lost
chr5	175703895	175704263	SIMC1	lost
chr4	161500706	161500905	LINC02233	lost
chr11	61849160	61849411	INCENP	lost
chr7	79082437	79082667	MAGI2-AS3	lost
chr10	112148851	112149061	SMNDC1	lost
chr3	134747769	134747979	EPHB1	lost
chr5	69569314	69569512	SMA4	lost
chr2	155811494	155811710	KCNJ3	lost
chr19	21730345	21730856	ZNF429	lost
chr6	56392139	56392337	DST	lost
chr7	147548507	147548716	MIR548T	lost
chr17	39978026	39978258	FKBP10	lost
chr3	4963084	4963282	BHLHE40-AS1	lost
chr13	21980727	21980927	ZDHHC20	lost
chr9	95279784	95279982	MIR4670	lost
chr2	202166851	202167049	CASP8	lost
chr6	4831190	4831388	CDYL	lost
chr8	100704601	100704819	MIR875	lost
chr21	16386480	16386678	NRIP1	lost
chr6	21762431	21762629	CASC15	lost
chr11	58734635	58734930	GLYATL1	lost
chr12	128351692	128351890	LINC02393	lost
chr5	37183443	37183654	LOC105374727	lost
chr8	132264917	132265115	ADCY8	lost
chr14	57799810	57800008	NAA30	lost
chr8	42391321	42391549	SMIM19	lost
chr9	15904704	15904971	CCDC171	lost
chr6	86568466	86568664	SNHG5	lost
chr5	176332205	176332448	HK3	lost
chr4	99244425	99244648	RAP1GDS1	lost
chr1	72854517	72854780	NEGR1	lost
chrX	74217388	74217586	NEXMIF	lost
chr2	208013529	208013758	KLF7	lost
chr1	69486015	69486239	LINC01707	lost
chr10	18859677	18860244	NSUN6	lost
chr10	131579299	131579540	MIR4297	lost
chr5	104186350	104186799	RAB9BP1	lost
chr10	1089417	1089615	IDI1	lost
chr10	32575441	32575656	EPC1	lost
chr15	77777253	77777457	LOC101929457	lost
chr2	126585324	126585560	LINC01941	lost
chr6	136597189	136597411	BCLAF1	lost
chr4	76328342	76328901	LINC02483	lost
chr10	79541325	79541545	KCNMA1	lost
chr13	86034091	86034301	LINC00351	lost
chr18	77776282	77776480	TXNL4A	lost
chr6	41738778	41738976	FRS3	lost
chr7	146300980	146301183	CNTNAP2	lost
chr8	122435637	122435837	HAS2-AS1	lost
chr1	100546178	100546387	MFSD14A	lost
chr15	56225326	56225527	NEDD4	lost
chr10	79541706	79542225	DLG5	lost
chr8	99516095	99516551	KCNS2	lost
chr13	70490170	70490387	ATXN8OS	lost
chr10	107311972	107312170	LOC101927549	lost
chr10	38066899	38067114	ZNF33BP1	lost
chr2	242434700	242434994	STK25	lost
chr5	78406986	78407267	BHMT	lost
chr5	33467783	33468032	TARS	lost
chr16	47383171	47383375	ITFG1	lost
chr9	114411746	114412012	GNG10	lost
chr6	56469732	56469937	DST	lost
chr21	38471060	38471425	TTC3	lost
chr8	82342294	82342492	PMP2	lost
chr4	11066313	11066539	MIR572	lost
chr3	196089108	196089306	TM4SF19	lost
chr2	196796480	196796693	DNAH7	lost
chr18	61532452	61532683	SERPINB2	lost
chr8	23054462	23054676	TNFRSF10A	lost
chr12	70336838	70337133	MYRFL	lost
chr2	68782285	68782483	APLF	lost
chr10	105387393	105387703	NEURL1-AS1	lost
chr5	116674928	116675126	LINC00992	lost
chr1	207245652	207245875	C4BPB	lost
chr9	108252689	108252922	FSD1L	lost
chr3	19046276	19046513	KCNH8	lost
chr5	28802252	28802450	LSP1P3	lost
chr2	156010903	156011138	KCNJ3	lost
chr4	165468958	165469233	2020-03-01	lost
chr4	169873750	169874180	CBR4	lost
chr16	85176591	85176959	LINC02139	lost
chr16	15130652	15130870	NTAN1	lost
chr22	37458630	37458884	KCTD17	lost
chr4	159009068	159009281	FAM198B-AS1	lost
chr12	38427469	38427669	ALG10B	lost
chr1	211615873	211616197	RD3	lost
chr14	65194799	65195006	PLEKHG3	lost
chr1	8064210	8064408	ERRFI1	lost
chr3	8763091	8763289	CAV3	lost
chr5	85344799	85344997	NBPF22P	lost
chrX	15787039	15787237	INE2	lost
chr22	46812877	46813075	TRMU	lost
chr3	195453165	195453398	MUC20	lost
chr17	7363075	7363287	CHRNB1	lost
chr3	75025197	75025398	MIR4444-1	lost
chr2	68736163	68736397	APLF	lost
chrX	79662832	79663137	TENT5D	lost
chr2	38522953	38523158	ATL2	lost
chr3	63198356	63198572	SYNPR	lost
chr13	86473095	86473331	SLITRK6	lost
chr15	39717492	39717690	THBS1	lost
chr10	28884732	28884964	WAC	lost
chr16	72150335	72150535	TXNL4B	lost
chr18	56203997	56204231	SNORA108	lost
chr18	37147628	37147857	MIR924	lost
chr6	115292496	115292881	LINC02534	lost
chr8	108254813	108255121	ANGPT1	lost
chrX	73314787	73315209	MIR421	lost
chr4	140629179	140629387	MGST2	lost
chr4	15824680	15824878	CD38	lost
chr20	60506171	60506378	MIR1257	lost
chr5	89371756	89372020	MIR3660	lost
chr1	32659693	32659906	CCDC28B	lost
chr9	116382140	116382374	RGS3	lost
chr7	48726717	48726915	CDC14C	lost
chr19	959541	959790	WDR18	lost
chr1	238372487	238372719	LINC01139	lost
chr20	58513311	58513525	PPP1R3D	lost
chr4	11796673	11796875	LINC02360	lost
chr5	10196582	10196780	FAM173B	lost
chr2	191340726	191341030	NEMP2	lost
chr6	87519908	87520145	HTR1E	lost
chr9	19097122	19097326	HAUS6	lost
chr6	108567044	108567327	SNX3	lost
chr10	9566823	9567044	LOC101928272	lost
chr7	109552465	109552663	EIF3IP1	lost
chr2	33460004	33460204	LTBP1	lost
chr11	105744606	105744853	MSANTD4	lost
chr1	230458823	230459148	PGBD5	lost
chr10	14907370	14907578	SUV39H2	lost
chr6	136329909	136330108	LOC644135	lost
chr3	135847209	135847407	MSL2	lost
chr22	36184710	36184914	RBFOX2	lost
chrY	4846246	4846455	PCDH11Y	lost
chr21	34669221	34669437	IFNAR1	lost
chr19	48749341	48749568	CARD8	lost
chr10	105762176	105762395	SLK	lost
chr1	143403317	143403547	LOC102723769	lost
chr2	70314747	70314990	PCBP1	lost
chr6	71648522	71648720	B3GAT2	lost
chr4	74418509	74418792	LINC02499	lost
chr1	205779139	205779429	SLC41A1	lost
chr7	12541215	12541493	LOC102725191	lost
chr10	93085361	93085559	HECTD2	lost
chr12	46821666	46821864	LOC100288798	lost
chr22	18918498	18918696	PRODH	lost
chr16	15082247	15082479	PDXDC1	lost
chr13	73471671	73471869	DIS3	lost
chr19	58773088	58773456	ZNF8	lost
chr9	127642207	127642494	ARPC5L	lost
chr3	26363121	26363319	LRRC3B	lost
chr15	97440956	97441171	SPATA8	lost
chr4	130779508	130779733	LINC02465	lost
chr9	123278216	123278414	CDK5RAP2	lost
chr2	161708151	161708357	TANK	lost
chr9	105554393	105554595	CYLC2	lost
chr1	109516971	109517179	CLCC1	lost
chr12	94543318	94543516	PLXNC1	lost
chr6	117531157	117531376	VGLL2	lost
chr9	72126402	72126602	APBA1	lost
chr12	25694532	25694757	LMNTD1	lost
chr17	3231128	3231525	OR3A4P	lost
chr2	42690699	42690897	KCNG3	lost
chr16	2326066	2326329	MIR4717	lost
chr14	28525572	28525770	LOC728755	lost
chr8	120269015	120269214	MAL2-AS1	lost
chr2	65257779	65257977	CEP68	lost
chr11	31817722	31817920	PAX6	lost
chr5	130158654	130158963	HINT1	lost
chr4	20662212	20662410	PACRGL	lost
chr19	15707175	15707407	CYP4F8	lost
chr10	62457175	62457379	ANK3	lost
chr13	58207598	58207959	PCDH17	lost
chr8	120328570	120328910	MIR548AZ	lost
chr10	122675260	122675564	WDR11-AS1	lost
chr1	156641576	156641825	NES	lost
chr2	142499879	142500227	LRP1B	lost
chr7	108155531	108155872	PNPLA8	lost
chr10	46739022	46739220	BMS1P1	lost
chr7	129246671	129246873	NRF1	lost
chr4	77662911	77663121	SOWAHB	lost
chr3	77816891	77817089	LINC02077	lost
chr12	21106160	21106409	SLCO1B7	lost
chr5	43483726	43483952	TMEM267	lost
chr10	51729540	51729755	AGAP6	lost
chrX	95493143	95493394	BRDTP1	lost
chr2	193136614	193137139	TMEFF2	lost
chr19	21466983	21467284	ZNF708	lost
chr8	27410738	27410945	MIR6843	lost
chr18	54702427	54702625	LINC-ROR	lost
chr5	75179097	75179296	POC5	lost
chr8	70601390	70601693	SULF1	lost
chr16	87921600	87921828	SLC7A5	lost
chr1	76165512	76165710	ACADM	lost
chr12	108912296	108912508	FICD	lost
chr8	88337829	88338083	CNBD1	lost
chr14	63584397	63584610	KCNH5	lost
chr9	5919929	5920155	MLANA	lost
chr5	9259774	9259977	MIR4636	lost
chr6	143627172	143627370	ADAT2	lost
chr13	21926931	21927144	LINC00539	lost
chr7	13308738	13308936	ARL4A	lost
chr1	71577514	71577712	ZRANB2-AS2	lost
chr10	118841745	118841976	SHTN1	lost
chr10	3582582	3582836	LOC101927880	lost
chr4	58893576	58893774	LINC02494	lost
chr1	39993701	39993983	OXCT2P1	lost
chr12	5396108	5396306	LINC02443	lost
chrX	153127503	153127708	L1CAM	lost
chr7	51178352	51178550	COBL	lost
chr7	101797016	101797286	SH2B2	lost
chr13	38866044	38866249	UFM1	lost
chr11	66529707	66529933	C11orf80	lost
chr16	16197275	16197626	ABCC6	lost
chr14	55049128	55049391	SAMD4A	lost
chr6	146176598	146176800	LOC100507557	lost
chr16	2604766	2604982	PDPK1	lost
chr16	565489	566062	LINC00235	lost
chr19	10799305	10799509	QTRT1	lost
chr2	197622556	197622784	GTF3C3	lost
chr5	129600407	129600605	CHSY3	lost
chr18	33768100	33768496	LOC101927809	lost
chr3	42282231	42282451	CCK	lost
chr2	238508685	238508883	RAB17	lost
chrX	97818878	97819087	DIAPH2-AS1	lost
chr5	104850293	104850590	RAB9BP1	lost
chr11	105162650	105162904	CARD18	lost
chr6	16545437	16545635	ATXN1	lost
chr1	247470525	247470732	ZNF496	lost
chr4	8510629	8510843	TRMT44	lost
chr8	93377162	93377522		lost
chr8	30402159	30402405	SMIM18	lost
chr20	49364488	49364855	PARD6B	lost
chrY	18002730	18002928	NLGN4Y-AS1	lost
chr3	130349210	130349408	COL6A6	lost
chr10	113869050	113869281	GPAM	lost
chr8	60377799	60377997	LOC100505501	lost
chr1	247454084	247454289	VN1R5	lost
chr2	92111476	92111674	ACTR3BP2	lost
chr2	13411695	13411916	LOC100506474	lost
chr8	144826417	144826702	FAM83H-AS1	lost
chr5	141732842	141733126	SPRY4-AS1	lost
chr3	13282462	13282829	IQSEC1	lost
chr4	175701562	175701894	GLRA3	lost
chr2	144424555	144424753	LOC101928386	lost
chr14	68340189	68340515	RAD51B	lost
chr22	24007431	24007661	RGL4	lost
chr12	79900965	79901182	MIR1252	lost
chrX	141251362	141251571	MAGEC2	lost
chr8	120309334	120309862	MIR548AZ	lost
chr17	73499003	73499232	MIR6785	lost
chr1	58738510	58738720	DAB1	lost
chrX	3529109	3529307	PRKX-AS1	lost
chr6	33690250	33690515	UQCC2	lost
chr6	77612954	77613186	LINC02540	lost
chr8	76214372	76214570	CASC9	lost
chr20	51774662	51774931	TSHZ2	lost
chr4	105412690	105412955	CXXC4-AS1	lost
chr2	112611864	112612125	ANAPC1	lost
chr1	6585776	6586001	PLEKHG5	lost
chr9	111749615	111750061	CTNNAL1	lost
chr4	155507077	155507997	FGA	lost
chr10	47770292	47770490	ANXA8L1	lost
chr12	51597269	51597533	POU6F1	lost
chr1	79739203	79739485	ADGRL4	lost
chr2	42990313	42990602	OXER1	lost
chr11	63533151	63533369	C11orf95	lost
chrX	72605539	72605876	CDX4	lost
chr16	58030972	58031170	USB1	lost
chr12	74054407	74054645	LINC02444	lost
chr18	34289196	34289461	LOC105372071	lost
chr4	106599030	106599273	INTS12	lost
chr4	12872900	12873104	RAB28	lost
chr14	36174495	36174891	SNORA101B	lost
chr2	234470461	234470659	USP40	lost
chr6	112108008	112108393	FYN	lost
chr2	186673661	186673859	FSIP2-AS1	lost
chr7	134753964	134754296	TMEM140	lost
chr4	144147952	144148151	USP38	lost
chr13	57028989	57029187	PRR20E	lost
chr18	2014999	2015197	METTL4	lost
chr5	130070497	130070695	HINT1	lost
chr2	54278902	54279100	ACYP2	lost
chr10	63845542	63845772	ARID5B	lost
chr11	35828099	35828605	LDLRAD3	lost
chr9	129622958	129623168	ZBTB34	lost
chr12	26486615	26486920	SSPN	lost
chr7	99257897	99258116	CYP3A5	lost
chr16	89726582	89726780	SPATA33	lost
chr6	170962138	170962359	PDCD2	lost
chr2	97945729	97945934	LOC100506076	lost
chr3	131857898	131858197	CPNE4	lost
chr1	121133717	121133971	SRGAP2-AS1	lost
chr1	108902034	108902237	NBPF6	lost
chr19	37162556	37162769	ZNF461	lost
chr2	41777539	41777749	LINC01913	lost
chr6	138655558	138655791	HEBP2	lost
chr22	50291395	50291635	ALG12	lost
chr2	202131254	202131470	CASP8	lost
chr9	108255564	108255762	FSD1L	lost
chr4	57365276	57365509	ARL9	lost
chr3	33717427	33717625	CLASP2	lost
chr17	77917633	77918161	TBC1D16	lost
chr9	19734818	19735020	SLC24A2	lost
chr16	28126356	28126594	GSG1L	lost
chr5	19108580	19108793	CDH18	lost
chr8	123311207	123311405	SMILR	lost
chr12	23227306	23227584	LOC101928441	lost
chrX	100800685	100800968	ARMCX1	lost
chr4	79716583	79716781	BMP2K	lost
chr7	13065099	13065297	ARL4A	lost
chr14	75248101	75248302	YLPM1	lost
chr12	28655881	28656114	LOC729291	lost
chr4	82353278	82353499	RASGEF1B	lost
chr3	109242699	109242897	MIR4445	lost
chr3	44474151	44474411	LINC01988	lost
chr10	5290094	5290316	LINC02561	lost
chr12	64184166	64184391	RXYLT1	lost
chr11	94051963	94052422	IZUMO1R	lost
chrX	79791611	79791946	TENT5D	lost
chr7	11784456	11784882	THSD7A	lost
chr2	70189830	70190052	ASPRV1	lost
chr1	246434664	246435119	SMYD3	lost
chr14	105170498	105170709	INF2	lost
chr16	82031369	82031747	SDR42E1	lost
chr6	64447749	64448002	PHF3	lost
chr22	19874891	19875089	GNB1L	lost
chr1	121472915	121473116	EMBP1	lost
chr8	145899482	145899728	ARHGAP39	lost
chr9	32734426	32734624	TMEM215	lost
chr3	30046012	30046254	RBMS3-AS1	lost
chr6	142242178	142242594	NMBR	lost
chr10	58764977	58765175	MIR3924	lost
chr2	149419560	149419888	EPC2	lost
chr16	71660411	71660651	MARVELD3	lost
chr19	53947268	53947494	ZNF761	lost
chr2	187895540	187895832	ZSWIM2	lost
chr12	124417185	124417436	CCDC92	lost
chr10	47192770	47193148	FAM25G	lost
chr19	15509164	15509443	AKAP8	lost
chr5	148326170	148326385	SH3TC2	lost
chr13	100981786	100982003	PCCA-AS1	lost
chr16	70988908	70989112	VAC14	lost
chr1	142881737	142881974	ANKRD20A12P	lost
chr3	47454492	47454735	PTPN23	lost
chr12	94243859	94244216	LOC105369911	lost
chr19	15537975	15538184	WIZ	lost
chrX	133904024	133904238	PLAC1	lost
chr9	95477400	95477611	IPPK	lost
chr17	36342954	36343158	TBC1D3J	lost
chr1	121360951	121361346	EMBP1	lost
chr2	207952991	207953207	MIR2355	lost
chr7	19232444	19232642	FERD3L	lost
chr8	124875977	124876191	FER1L6	lost
chr4	22150081	22150279	LOC100505912	lost
chr13	30401615	30401813	UBL3	lost
chr3	196637863	196638077	NCBP2-AS1	lost
chr6	135357828	135358209	HBS1L	lost
chr1	113550834	113551090	SLC16A1-AS1	lost
chr6	43746640	43746839	VEGFA	lost
chr2	150677656	150677854	LINC01931	lost
chr1	70563558	70563795	LRRC40	lost
chr17	48768503	48768713	ANKRD40	lost
chr8	70267006	70267365	LINC01603	lost
chr18	59716830	59717046	PIGN	lost
chr13	114060718	114060916	LOC101928841	lost
chr6	89938396	89938614	GABRR1	lost
chr12	27422013	27422213	STK38L	lost
chr8	64715581	64715817	LINC01289	lost
chr12	109042234	109042432	MIR4496	lost
chr1	114472505	114472745	HIPK1-AS1	lost
chr22	35077144	35077348	ISX-AS1	lost
chr21	36888332	36888533	LOC100506403	lost
chr4	15067960	15068167	CPEB2	lost
chr15	51696600	51696831	GLDN	lost
chr9	21321317	21321543	KLHL9	lost
chr4	39250333	39250531	WDR19	lost
chr3	63123299	63123497	LINC00698	lost
chr2	41618284	41618506	LINC01913	lost
chr5	101693925	101694125	SLCO4C1	lost
chr14	94767714	94767922	SERPINA10	lost
chr4	81916566	81916791	BMP3	lost
chr1	82402466	82402702	ADGRL2	lost
chr2	36774295	36774493	FEZ2	lost
chr13	51129864	51130062	DLEU1-AS1	lost
chr13	56024848	56025257	MIR5007	lost
chrX	79665613	79665826	TENT5D	lost
chr9	99694803	99695015	NUTM2G	lost
chr4	63626634	63626833	ADGRL3-AS1	lost
chr18	70637706	70637904	LOC100505797	lost
chr21	46410793	46411163	LINC00163	lost
chr3	153516059	153516257	LINC02006	lost
chr15	42566469	42566730	GANC	lost
chr4	11128104	11128302	MIR572	lost
chr6	30080404	30080625	TRIM31	lost
chr2	26609348	26609570	DRC1	lost
chr6	146822966	146823164	RAB32	lost
chr18	1516560	1516758	LINC00470	lost
chr18	9570165	9570365	PPP4R1	lost
chr11	70615208	70615431	SHANK2-AS3	lost
chr4	93856087	93856285	GRID2	lost
chr20	39751906	39752129	PLCG1	lost
chr12	11532273	11532471	PRB2	lost
chr12	94710309	94710507	PLXNC1	lost
chr3	88556039	88556297	CGGBP1	lost
chr1	222649125	222649330	HHIPL2	lost
chr11	133199519	133199717	OPCML	lost
chr9	5106615	5106813	JAK2	lost
chr4	102597333	102597531	BANK1	lost
chr19	10589857	10590178	KEAP1	lost
chr9	139102953	139103167	LHX3	lost
chr4	763391	763591	LOC100129917	lost
chr4	135280775	135280973	LINC02462	lost
chrY	9430905	9431377	RBMY3AP	lost
chr17	74669967	74670183	LOC105274304	lost
chr3	145113406	145113734	LNCSRLR	lost
chr19	28766019	28766257	LOC102724908	lost
chr1	109806361	109806573	CELSR2	lost
chr7	24768526	24768770	GSDME	lost
chr18	69323440	69323638	LINC01541	lost
chr11	122928246	122928451	HSPA8	lost
chr11	121046598	121046912	TECTA	lost
chr1	1252827	1253173	MIR6727	lost
chr4	59949845	59950160	LINC02429	lost
chr17	31219007	31219221	MYO1D	lost
chr4	38480267	38480466	LINC01259	lost
chrX	92884500	92884698	NAP1L3	lost
chr1	222528012	222528288	HHIPL2	lost
chr5	104145214	104145413	RAB9BP1	lost
chr2	239374816	239375042	ASB1	lost
chr7	118053125	118053323	ANKRD7	lost
chr9	103868259	103868471	PLPPR1	lost
chr5	110754813	110755011	STARD4-AS1	lost
chr1	177776552	177776792	LINC01741	lost
chr5	37690939	37691256	GDNF	lost
chr12	49220864	49221110	CACNB3	lost
chrX	54854558	54854773	SNORA11	lost
chr12	123730182	123730380	C12orf65	lost
chr2	19361871	19362336	LINC01376	lost
chr5	103594475	103594673	NUDT12	lost
chrX	19487542	19488048	MAP3K15	lost
chr19	44411057	44411323	LOC100505715	lost
chr4	100925414	100925659	LOC256880	lost
chr13	52284801	52284999	DHRS12	lost
chr6	28060908	28061106	ZSCAN12P1	lost
chr14	29320177	29320448	LINC02282	lost
chr4	121567399	121567609	PRDM5	lost
chr7	134756550	134756748	TMEM140	lost
chr6	123795306	123795566	TRDN-AS1	lost
chrX	92973498	92973711	FAM133A	lost
chrX	73288487	73288687	JPX	lost
chr1	175963608	175963835	SCARNA3	lost
chr7	97820987	97821203	BHLHA15	lost
chr15	40849254	40849452	CCDC32	lost
chr6	153780602	153780800		lost
chr12	28631352	28631597	LOC729291	lost
chr11	10252936	10253167	SBF2	lost
chr9	2433814	2434012	VLDLR	lost
chr7	2431657	2431901	CHST12	lost
chr1	60000640	60000929	FGGY	lost
chr19	4089435	4089633	ZBTB7A	lost
chr19	44104843	44105144	ZNF576	lost
chr1	161090515	161090747	NIT1	lost
chr15	49649168	49649366	FGF7	lost
chr2	13565689	13565944	LOC100506474	lost
chr12	114189577	114189952	LINC01234	lost
chr6	90005097	90005448	GABRR2	lost
chr19	45364482	45364810	NECTIN2	lost
chr15	78290440	78290638	LOC91450	lost
chr6	56448798	56449115	DST	lost
chrX	130803391	130803593	OR13H1	lost
chr7	91814008	91814229	LRRD1	lost
chr2	187097165	187097407	LINC01473	lost
chr2	190581695	190581914	ANKAR	lost
chr7	24669682	24669886	MPP6	lost
chr6	125128495	125128707	RNF217	lost
chr5	64619154	64619413	ADAMTS6	lost
chr20	33662801	33663091	TRPC4AP	lost
chr3	112357174	112357386	CCDC80	lost
chr10	100303370	100303585	HPS1	lost
chr1	102762790	102762988	OLFM3	lost
chr7	44810544	44810821	ZMIZ2	lost
chr5	159437667	159437897	TTC1	lost
chr18	5006174	5006378	LINC01892	lost
chr22	41489027	41489237	EP300	lost
chr2	84456832	84457072	FUNDC2P2	lost
chr7	97835131	97835364	BHLHA15	lost
chr7	96887741	96887939	SDHAF3	lost
chr15	23191218	23191416	WHAMMP3	lost
chr3	97594222	97594464	CRYBG3	lost
chr8	142228587	142228953	SLC45A4	lost
chr3	127798415	127798800	RUVBL1-AS1	lost
chr5	46032271	46032499	HCN1	lost
chr14	57116906	57117110	TMEM260	lost
chr3	101465025	101465249	CEP97	lost
chr11	70876124	70876371	SHANK2	lost
chr8	70168504	70168723	LINC01592	lost
chr9	104057915	104058113	BAAT	lost
chr12	120427822	120428186	BICDL1	lost
chr12	2983109	2983457	RHNO1	lost
chr4	125535149	125535601	LINC02516	lost
chr1	25386421	25386967	MIR4425	lost
chrX	133444441	133444640	PHF6	lost
chr8	119251784	119251983	EXT1	lost
chr2	168418706	168419007	B3GALT1	lost
chr5	175798806	175799058	MIR1271	lost
chr11	19426753	19427050	NAV2	lost
chr15	56606421	56606664	TEX9	lost
chr13	28788828	28789026	PAN3-AS1	lost
chr9	82469268	82469568	LINC01507	lost
chr14	97022687	97022906	PAPOLA	lost
chr3	27975768	27975976	LINC01981	lost
chr2	193854908	193855356	PCGEM1	lost
chr10	86489031	86489230	CCSER2	lost
chr5	28951936	28952140	LSP1P3	lost
chr2	78621746	78622105	LOC101927967	lost
chr3	87530834	87531044	POU1F1	lost
chr1	226342189	226342396	ACBD3-AS1	lost
chr11	108233128	108233354	C11orf65	lost
chr15	72062360	72062561	NR2E3	lost
chr2	97760158	97760415	FAHD2B	lost
chr11	77579512	77579712	AAMDC	lost
chr6	159377298	159377514	RSPH3	lost
chr18	75128599	75128797	GALR1	lost
chr5	145024938	145025152	PRELID2	lost
chr9	88663026	88663239	GOLM1	lost
chr20	61541100	61541320	DIDO1	lost
chr20	62494621	62494819	TPD52L2	lost
chrX	42512080	42512430	PPP1R2C	lost
chr8	142205099	142205532	SLC45A4	lost
chr6	74171724	74171938	MTO1	lost
chr10	66688222	66688420	LOC101928887	lost
chr13	41617366	41617612	WBP4	lost
chrX	151714970	151715179	GABRQ	lost
chr7	158754327	158754631	LINC00689	lost
chr8	142272625	142272823	SLC45A4	lost
chr4	107858247	107858445	DKK2	lost
chr1	121366521	121366729	EMBP1	lost
chr8	90074605	90074823	LOC101929709	lost
chr3	147105685	147105888	ZIC4	lost
chr16	1414395	1414627	GNPTG	lost
chr19	28053751	28053949	LOC101927151	lost
chr10	27822877	27823088	RAB18	lost
chr9	140023907	140024155	GRIN1	lost
chr10	54051485	54051683	PRKG1-AS1	lost
chrX	28229233	28229456	DCAF8L1	lost
chr6	80775521	80775719	BCKDHB	lost
chr3	97664491	97664697	RIOX2	lost
chr7	5970171	5970387	CCZ1	lost
chr12	23055119	23055320	LOC101928441	lost
chr9	68753493	68753773	FRG1HP	lost
chr2	23919832	23920030	ATAD2B	lost
chr1	151824633	151824956	THEM5	lost
chr2	202031291	202031542	CFLAR-AS1	lost
chr19	45648826	45649030	NKPD1	lost
chr12	105152357	105152556	MIR3922	lost
chr11	134133484	134133699	ACAD8	lost
chr9	3667930	3668231	RFX3-AS1	lost
chr6	102239722	102240064	GRIK2	lost
chrX	131293868	131294066	FRMD7	lost
chr5	149865510	149865768	NDST1-AS1	lost
chr2	206073813	206074015	NRP2	lost
chr5	86143781	86144030	LINC02059	lost
chr4	34075231	34075429	LOC101928622	lost
chr14	96725877	96726110	BDKRB1	lost
chr3	116083175	116083444	LSAMP-AS1	lost
chr12	74525726	74526138	LOC100507377	lost
chr12	126783926	126784134	LINC02350	lost
chr19	47425376	47425600	ARHGAP35	lost
chr2	128649866	128650065	AMMECR1L	lost
chr10	50212430	50212628	MIR4294	lost
chrX	101833550	101834075	ARMCX5	lost
chr12	54577292	54577490	SMUG1	lost
chr12	9765329	9765538	LOC374443	lost
chr12	120536435	120536645	RAB35	lost
chr12	40364297	40364495	SLC2A13	lost
chr8	73393706	73393913	KCNB2	lost
chr20	33587786	33587989	MIR499B	lost
chr3	19396295	19397258	MIR4791	lost
chr15	64429102	64429300	SNX22	lost
chr10	16581324	16581536	C1QL3	lost
chr1	3204035	3204495	MIR4251	lost
chr11	109973022	109973274	ZC3H12C	lost
chr6	20905092	20905477	CDKAL1	lost
chr4	147590050	147590248	POU4F2	lost
chr11	14779016	14779221	PDE3B	lost
chr2	148274522	148274798	ACVR2A	lost
chrX	119655231	119655429	CUL4B	lost
chr3	67200316	67200526	MIR4272	lost
chr9	4186644	4187144	GLIS3	lost
chr11	93151777	93151975	DEUP1	lost
chr18	77727934	77728163	HSBP1L1	lost
chr7	110201556	110201754	LRRN3	lost
chr5	68567666	68567913	CDK7	lost
chr4	142301862	142302080	LINC02432	lost
chr7	33134571	33134946	RP9	lost
chr17	72947373	72947610	OTOP3	lost
chr3	155996990	155997188	KCNAB1	lost
chr10	124814627	124814845	ACADSB	lost
chr8	68225687	68225896	ARFGEF1	lost
chr17	62017428	62017665	CD79B	lost
chr1	1849240	1849459	TMEM52	lost
chr8	22548444	22548648	EGR3	lost
chr10	117125791	117126019	ATRNL1	lost
chr6	27442376	27442574	ZNF184	lost
chr9	104055314	104055537	BAAT	lost
chr11	93156673	93156871	DEUP1	lost
chr10	44603110	44603313	C10orf142	lost
chr3	164214204	164214540	MIR1263	lost
chr6	170112313	170112529	C6orf120	lost
chr2	188990278	188990542	LINC01090	lost
chr6	153883299	153883526		lost
chr1	176327491	176327689	PAPPA2	lost
chr2	194005655	194005970	PCGEM1	lost
chr7	1612872	1613070	PSMG3-AS1	lost
chr10	104295399	104295695	SUFU	lost
chr14	54283086	54283490	MIR5580	lost
chrX	101124898	101125109	NXF5	lost
chr1	117099135	117099424	CD58	lost
chr18	7716203	7716401	PTPRM	lost
chr6	37446471	37446747	CCDC167	lost
chr11	83600006	83600242	DLG2	lost
chr19	58520761	58521001	ZNF606	lost
chr15	80019887	80020096	MTHFS	lost
chr11	70876762	70877082	SHANK2	lost
chr18	74022291	74022489	LINC01893	lost
chr22	20941001	20941252	MED15	lost
chr15	85788075	85788294	GOLGA6L3	lost
chr21	31027093	31027291	GRIK1-AS2	lost
chr8	71649008	71649217	XKR9	lost
chr3	4299369	4299567	SETMAR	lost
chr12	56737583	56737797	IL23A	lost
chr5	94549575	94549777	MCTP1	lost
chr2	176575991	176576544	LNPK	lost
chr3	131101104	131101343	NUDT16	lost
chr5	132218883	132219099	LEAP2	lost
chr16	23480041	23480245	COG7	lost
chr6	165373150	165373380	MEAT6	lost
chr19	49132150	49132776	SPHK2	lost
chrY	23109891	23110089	RPS4Y2	lost
chr22	16996923	16997181	CCT8L2	lost
chr4	49582541	49582771	CWH43	lost
chr18	50703165	50703471	MIR4528	lost
chr9	71905708	71905908	BANCR	lost
chr1	56557264	56557475	LINC01755	lost
chr6	51744437	51744851	PKHD1	lost
chr8	129032603	129032829	MIR1206	lost
chr5	78167701	78167987	ARSB	lost
chr4	85052671	85052869	LOC101928978	lost
chr5	159504900	159505098	PWWP2A	lost
chrX	47899330	47899546	ZNF630-AS1	lost
chr13	93128116	93128348	MIR548AS	lost
chr19	19162646	19162878	SLC25A42	lost
chr8	36345428	36345655	KCNU1	lost
chr6	146111684	146111882	FBXO30	lost
chr4	155506705	155506912	FGA	lost
chr4	89187979	89188266	PPM1K	lost
chr15	72333728	72334074	SENP8	lost
chr9	20919250	20919512	HACD4	lost
chr2	239306255	239306453	ASB1	lost
chr17	25852173	25852455	KSR1	lost
chr17	78305995	78306351	RNF213	lost
chr7	92734927	92735165	SAMD9	lost
chr5	133481984	133482213	SKP1	lost
chr14	39920050	39920339	FBXO33	lost
chr12	81875458	81875680	PPFIA2	lost
chrX	37258788	37258995	PRRG1	lost
chr1	84335439	84335657	LINC01725	lost
chr16	76643930	76644224	LINC02125	lost
chr18	40242653	40242887	RIT2	lost
chr2	189469662	189469915	DIRC1	lost
chr12	121458236	121458520	C12orf43	lost
chr10	118641260	118641526	HSPA12A	lost
chr1	51330579	51330801	FAF1	lost
chr14	32484258	32484499	ARHGAP5-AS1	lost
chr1	121145992	121146218	SRGAP2-AS1	lost
chrX	83097943	83098169	CYLC1	lost
chr5	178152210	178152415	ZNF354A	lost
chr14	86667575	86667782	LINC02328	lost
chrX	130607471	130607669	OR13H1	lost
chr1	247197440	247197678	ZNF695	lost
chr14	19830283	19830487	BMS1P22	lost
chr9	12931869	12932149	SNORD137	lost
chr11	27091736	27092212	BBOX1	lost
chr1	39525708	39525943	MACF1	lost
chr4	147225654	147226125	REELD1	lost
chr11	26137364	26137576	ANO3	lost
chr4	139802848	139803072	LOC105377448	lost
chr2	158197915	158198189	ERMN	lost
chr7	30457906	30458104	LINC01176	lost
chr20	21192463	21192704	KIZ-AS1	lost
chr1	93812114	93812419	DR1	lost
chr20	400796	401021	RBCK1	lost
chr13	81603097	81603295	LINC00377	lost
chr6	150184747	150185013	RAET1E-AS1	lost
chr3	118034742	118034994	LOC101926968	lost
chr3	48556896	48557115	SHISA5	lost
chr3	76800797	76801020	ROBO2	lost
chr2	187203083	187203323	ZC3H15	lost
chr16	2615026	2615230	PDPK1	lost
chr15	101188537	101188743	ASB7	lost
chr1	102094368	102094672	OLFM3	lost
chr5	43298694	43298949	HMGCS1	lost
chr11	31764462	31764668	PAX6	lost
chr17	73101283	73101842	ARMC7	lost
chr2	232825820	232826018	DIS3L2	lost
chr19	40571699	40571923	ZNF780B	lost
chr19	16631481	16631708	CHERP	lost
chr13	106868176	106868374	LINC00460	lost
chr12	18435542	18435786	PIK3C2G	lost
chr19	9638884	9639114	ZNF426	lost
chr17	62905707	62905912	LRRC37A3	lost
chr13	64896545	64896804	LINC00355	lost
chr9	85367218	85367420	RASEF	lost
chr3	113172324	113172607	CFAP44	lost
chrX	19166102	19166300	ADGRG2	lost
chr4	39298227	39298705	RFC1	lost
chr9	131277858	131278056	GLE1	lost
chr4	61566579	61566777	MIR548AG1	lost
chr5	160322942	160323178	LINC02159	lost
chr2	56056080	56056278	EFEMP1	lost
chr2	191374915	191375125	NEMP2	lost
chr19	5080647	5081092	KDM4B	lost
chr8	90551657	90551981	LOC101929709	lost
chr4	65921434	65921825	LINC02232	lost
chr18	52555277	52555494	RAB27B	lost
chr6	75195888	75196092	LOC101928516	lost
chr4	132397916	132398119	SNHG27	lost
chr1	110467805	110468003	CSF1	lost
chr11	56732670	56732885	OR5AK2	lost
chr4	157209513	157209711	CTSO	lost
chr1	159732302	159732520	DUSP23	lost
chr8	22858018	22858248	RHOBTB2	lost
chrY	4683088	4683295	PCDH11Y	lost
chr16	88904574	88904785	TRAPPC2L	lost
chr2	173184227	173184429	ITGA6	lost
chr20	44038724	44038998	DBNDD2	lost
chr2	257877	258075	SH3YL1	lost
chr18	2070547	2070883	METTL4	lost
chr13	94366389	94366923	GPC6-AS2	lost
chrX	41509300	41509533	GPR34	lost
chr13	38747640	38748073	LINC00571	lost
chr17	43189520	43189874	MIR6784	lost
chr14	93160501	93160761	LGMN	lost
chr1	49477132	49477330	BEND5	lost
chr3	109262064	109262274	MIR4445	lost
chr4	53369299	53369497	USP46	lost
chr7	74804358	74804562	SPDYE10P	lost
chr17	53868482	53868680	PCTP	lost
chr2	3304153	3304351	EIPR1	lost
chr9	117047314	117047512	ORM1	lost
chr12	674695	674962	LOC105369595	lost
chr11	24410698	24410926	LUZP2	lost
chr10	114354540	114355292	MIR4295	lost
chr4	161662854	161663056	LINC02233	lost
chr16	74168053	74168259	LOC101928035	lost
chr8	126445635	126445924	TRIB1	lost
chr6	8652602	8652812	HULC	lost
chr1	80407527	80407725	LINC01781	lost
chr12	109437507	109437738	SVOP	lost
chrX	12946449	12946799	TLR8-AS1	lost
chr13	81603979	81604254	LINC00377	lost
chr8	83706189	83706400	LOC101927141	lost
chr11	93553455	93553653	VSTM5	lost
chr19	3737953	3738189	MIR1268A	lost
chr5	26100755	26100974	LINC02211	lost
chr6	143366373	143366644	LINC01277	lost
chr1	38018083	38018289	SNIP1	lost
chr14	39491383	39491581	SEC23A-AS1	lost
chr4	114411247	114411641	ANK2	lost
chr11	14287623	14287845	RRAS2	lost
chr6	56417978	56418255	DST	lost
chr1	156025185	156025397	LAMTOR2	lost
chr16	914172	914372	LMF1-AS1	lost
chr17	21437417	21437658	C17orf51	lost
chr7	44552837	44553093	NUDCD3	lost
chr6	9814367	9814607	TFAP2A-AS2	lost
chr12	66246694	66247016	RPSAP52	lost
chr1	81416094	81416592	LINC01781	lost
chr6	73281899	73282112	KCNQ5	lost
chr4	158545989	158546187	LINC02433	lost
chr12	9093621	9093819	M6PR	lost
chrX	101367291	101367493	TCEAL2	lost
chr5	78236030	78236321	ARSB	lost
chr13	43002793	43003271	LINC02341	lost
chr6	76412426	76412630	MYO6	lost
chr3	178845472	178845731	LOC101928739	lost
chr9	11008379	11008615	PTPRD-AS2	lost
chr18	44470700	44470986	PIAS2	lost
chr3	27033135	27033334	NEK10	lost
chr14	61582981	61583195	TRMT5	lost
chr13	53048117	53048330	TPTE2P3	lost
chr1	69359123	69359321	LINC01707	lost
chrX	10804344	10804542	MID1	lost
chr8	140809203	140809445	KCNK9	lost
chr18	53558053	53558325	LINC01416	lost
chr5	82242265	82242463	LINC01338	lost
chr5	12797158	12797451	MIR4454	lost
chr14	103300940	103301203	TRAF3	lost
chr1	43989402	43989714	PTPRF	lost
chr16	367994	368325	AXIN1	lost
chr2	21224952	21225177	APOB	lost
chr3	142397497	142397695	PLS1	lost
chr13	52630137	52630436	UTP14C	lost
chr11	16547097	16547315	SOX6	lost
chr14	59878329	59878530	GPR135	lost
chr4	39114799	39115010	KLHL5	lost
chr1	121351447	121351787	EMBP1	lost
chr10	86520471	86520669	CCSER2	lost
chr3	178327272	178327559	KCNMB2	lost
chr7	158663880	158664082	WDR60	lost
chr19	50098302	50098511	PRR12	lost
chr19	306388	306590	PLPP2	lost
chr7	139953400	139953633	KDM7A-DT	lost
chr14	54080336	54080534	MIR5580	lost
chr1	179013066	179013264	FAM20B	lost
chr10	96843892	96844110	CYP2C8	lost
chr10	132116254	132116562	GLRX3	lost
chr3	133446294	133446495	TF	lost
chrX	77006770	77007308	ATRX	lost
chr14	105840749	105841000	TEX22	lost
chr8	143359565	143359907	LINC00051	lost
chr3	109245208	109245406	MIR4445	lost
chr22	42473860	42474080	SMDT1	lost
chr10	78235087	78235420	KCNMA1-AS1	lost
chr1	3375691	3375894	ARHGEF16	lost
chr9	85677081	85677344	RASEF	lost
chr7	37848600	37848803	NME8	lost
chrX	95753284	95753789	BRDTP1	lost
chr18	20241317	20241515	LOC101927571	lost
chr2	46613252	46613457	LINC01820	lost
chr13	55472400	55472598	MIR5007	lost
chr11	12553907	12554105	TEAD1	lost
chr6	67342866	67343103	SLC25A51P1	lost
chr13	53217630	53217828	SUGT1	lost
chr12	42034873	42035152	LINC02400	lost
chr18	7715340	7715648	PTPRM	lost
chrX	116695080	116695278	KLHL13	lost
chr2	34819566	34819767	LINC01320	lost
chr9	104775054	104775252	GRIN3A	lost
chr15	98636917	98637234	LINC01582	lost
chr3	193559887	193560102	LINC02038	lost
chr14	53472205	53472403	FERMT2	lost
chr16	34705015	34705218	FRG2DP	lost
chr7	143817306	143817504	OR2A14	lost
chr2	179260287	179260674	MIR548N	lost
chrX	81649479	81649678	POU3F4	lost
chr5	78532309	78532520	JMY	lost
chr12	66224451	66224649	RPSAP52	lost
chr2	234576026	234576241	UGT1A9	lost
chr18	68004332	68004530	LIVAR	lost
chr3	102495463	102495675	ZPLD1	lost
chr3	4961532	4961730	BHLHE40-AS1	lost
chr2	66406862	66407313	MIR4778	lost
chr11	98905005	98905203	CNTN5	lost
chr1	110447151	110447349	CSF1	lost
chr4	129131111	129131314	PGRMC2	lost
chr1	230838682	230838893	AGT	lost
chr2	56058334	56058532	EFEMP1	lost
chr14	51619433	51619718	TRIM9	lost
chr3	158156482	158156682	UC.134	lost
chr7	119286829	119287171	LINC02476	lost
chr20	5257757	5257966	PROKR2	lost
chr3	191503110	191503349	PYDC2	lost
chr18	32920226	32920424	ZNF24	lost
chr4	136099959	136100212	LINC02485	lost
chr17	53583649	53583947	MMD	lost
chrX	51170679	51170888	CXorf67	lost
chr3	183456720	183457144	YEATS2	lost
chr7	50945002	50945207	GRB10	lost
chr3	127789885	127790109	RUVBL1-AS1	lost
chr16	90239853	90240051	FAM157C	lost
chr1	95761127	95761763	LINC01760	lost
chr4	14665496	14665734	LINC00504	lost
chr8	13948	14212	OR4F21	lost
chr2	227700256	227700471	RHBDD1	lost
chr1	1497320	1497518	SSU72	lost
chr10	71913413	71913634	TYSND1	lost
chrX	122601202	122601638	THOC2	lost
chr6	143365506	143365715	LINC01277	lost
chr9	129760775	129761024	RALGPS1	lost
chr16	2607601	2607810	PDPK1	lost
chr4	65707054	65707252	LINC02232	lost
chr17	10971413	10971613	SHISA6	lost
chr22	18574865	18575244	PEX26	lost
chr7	44579388	44579705	NPC1L1	lost
chr6	1146336	1146538	LINC01622	lost
chr4	90014838	90015116	TIGD2	lost
chr10	87120134	87120371	LOC101929646	lost
chr17	59192556	59192865	LOC101927855	lost
chr11	118097448	118097794	JAML	lost
chr3	109244168	109244406	MIR4445	lost
chr11	22838949	22839147	SVIP	lost
chr14	75892965	75893171	JDP2	lost
chr1	78193922	78194157	USP33	lost
chr7	86674510	86674711	KIAA1324L	lost
chr11	65061329	65061560	CDC42EP2	lost
chr2	202566341	202566584	MPP4	lost
chr11	89525121	89525344	TRIM49	lost
chr12	44644235	44644433	TMEM117	lost
chr1	116601813	116602017	MAB21L3	lost
chr6	75412500	75412744	SNORD156	lost
chr11	609150	609402	IRF7	lost
chr3	196720795	196721104	MELTF-AS1	lost
chr4	140333708	140334170	RAB33B	lost
chr22	50294600	50294859	ALG12	lost
chr11	22041305	22041597	ANO5	lost
chr16	70877760	70877958	VAC14	lost
chr10	110914061	110914264	XPNPEP1	lost
chr6	108325468	108325862	SEC63	lost
chr6	62773054	62773252	KHDRBS2	lost
chr14	47598718	47598932	MDGA2	lost
chr22	22990110	22990308	GGTLC2	lost
chr18	34678059	34678264	LOC105372069	lost
chr12	66974509	66974707	GRIP1	lost
chrX	72736116	72736314	MAP2K4P1	lost
chr3	22141757	22141964	ZNF385D-AS2	lost
chr8	75382906	75383122	MIR5681A	lost
chr2	9482306	9482562	ITGB1BP1	lost
chr10	38190747	38190954	ZNF248	lost
chr3	197329787	197330150	LOC220729	lost
chrX	55024991	55025191	PFKFB1	lost
chr10	9564136	9564387	LOC101928272	lost
chr4	104175208	104175417	CENPE	lost
chr7	971443	971646	ADAP1	lost
chrX	105205765	105205966	SERPINA7	lost
chr18	46521525	46521941	LOC100129878	lost
chrX	109365394	109365595	MIR3978	lost
chr1	210016975	210017190	UTP25	lost
chr8	89700437	89700639	MMP16	lost
chr10	100013269	100013477	LOXL4	lost
chr15	87019373	87019576	AGBL1-AS1	lost
chr12	45347343	45347543	NELL2	lost
chr5	58693369	58693567	PDE4D	lost
chr1	16974527	16974743	MST1P2	lost
chr5	70041785	70041983	LOC653080	lost
chr8	141460895	141461228	TRAPPC9	lost
chr5	150264551	150264749	ZNF300	lost
chr10	104900535	104900876	NT5C2	lost
chr8	106803762	106803970	ZFPM2-AS1	lost
chr14	67795168	67795403	ATP6V1D	lost
chr3	179483573	179483776	USP13	lost
chr10	42932995	42933228	CCNYL2	lost
chr14	75128989	75129383	LTBP2	lost
chr4	136032568	136032994	LINC02485	lost
chrX	12561232	12561431	PRPS2	lost
chr17	77951509	77951925	TBC1D16	lost
chr11	82698468	82698788	RAB30	lost
chr17	34498289	34498487	CCL3L3	lost
chr3	129238600	129238873	RHO	lost
chr2	96676563	96676791	FAHD2CP	lost
chrX	131461012	131461221	MBNL3	lost
chr21	30378180	30378432	LTN1	lost
chr18	9268606	9268805	TWSG1	lost
chr5	59870193	59870391	PDE4D	lost
chr4	25419879	25420083	ANAPC4	lost
chr22	31556958	31557156	RNF185	lost
chr9	99961588	99961873	SUGT1P4-STRA6LP-CCDC180	lost
chr3	55172993	55173275	LINC02017	lost
chr12	124458603	124458892	ZNF664	lost
chr12	115727839	115728037	TBX3	lost
chr3	113742577	113742775	CCDC191	lost
chr9	30001715	30001913	LINC01242	lost
chr18	53823501	53823841	LINC01539	lost
chr5	32099429	32099904	GOLPH3	lost
chr3	82202619	82202851	LINC02008	lost
chr2	181697106	181697427	SCHLAP1	lost
chrX	108362013	108362211		lost
chr10	31816303	31816501	ZEB1	lost
chr6	126381059	126381296	MIR5695	lost
chr5	840148	840350	ZDHHC11	lost
chr4	179278553	179278948	LINC01099	lost
chr8	115518293	115518503	CSMD3	lost
chr4	1808909	1809118	FGFR3	lost
chr1	149771369	149771734	HIST2H2BF	lost
chr4	128785850	128786062	PLK4	lost
chr16	72057314	72057881	DHODH	lost
chr2	122197021	122197223	RNU4ATAC	lost
chr1	220436552	220436764	AURKAPS1	lost
chr10	14556990	14557188	FAM107B	lost
chr12	92513243	92513449	LINC01619	lost
chr13	46574974	46575182	ZC3H13	lost
chr1	68013539	68013869	SERBP1	lost
chr10	131375619	131375980	MGMT	lost
chr1	6711196	6711417	THAP3	lost
chr7	2769855	2770134	GNA12	lost
chr21	40543572	40543849	PSMG1	lost
chr9	5769027	5769225	ERMP1	lost
chr12	18060781	18060979	RERGL	lost
chr3	75471811	75472199	FAM86DP	lost
chr4	92707618	92707821	LNCPRESS2	lost
chr11	16629031	16629235	C11orf58	lost
chr3	18999675	18999892	KCNH8	lost
chr21	47783417	47783630	PCNT	lost
chr16	4935452	4935903	UBN1	lost
chr6	41773440	41773988	TOMM6	lost
chr17	46205177	46205380	SNX11	lost
chr2	241430378	241430700	LOC100130449	lost
chr19	4043454	4043701	ZBTB7A	lost
chr15	63912208	63912406	USP3-AS1	lost
chr7	78485496	78485694	MAGI2-AS2	lost
chr5	128273746	128273971	SLC27A6	lost
chr7	150027608	150027867	ZBED6CL	lost
chr6	44413478	44413715	MIR4642	lost
chr12	74289133	74289342	LOC100507377	lost
chr1	117654823	117655021	TRIM45	lost
chr9	117551364	117551683	TNFSF15	lost
chr3	43610076	43610297	ANO10	lost
chr17	20311993	20312240	USP32P3	lost
chr2	231408712	231409008	SP100	lost
chr4	76021102	76021315	LINC02562	lost
chr1	150702837	150703035	HORMAD1	lost
chr1	244656781	244657688	CATSPERE	lost
chr15	73508890	73509089	HCN4	lost
chr22	30639262	30639892	LOC91370	lost
chr10	63540342	63540601	CABCOCO1	lost
chr6	114182472	114182670	MARCKS	lost
chr1	230974590	230974820	C1orf198	lost
chr13	20438433	20438637	ZMYM5	lost
chr9	28352989	28353187	LINGO2	lost
chr13	94530989	94531187	GPC6-AS2	lost
chrX	110063642	110063843	CHRDL1	lost
chr12	26106518	26106990	RASSF8-AS1	lost
chr7	149462868	149463090	ZNF467	lost
chr3	154136031	154136229	GPR149	lost
chr10	92015261	92015464	LOC101926942	lost
chr11	99652946	99653155	CNTN5	lost
chr11	63293659	63293857	RARRES3	lost
chr15	65255717	65255923	SPG21	lost
chr5	69231583	69231886	SERF1A	lost
chr4	141310179	141310377	SCOC	lost
chr2	109087544	109087756	GCC2	lost
chr14	105220939	105221137	SIVA1	lost
chr7	66785129	66785328	LINC01372	lost
chr14	49128563	49128995	LINC00648	lost
chr5	151149790	151150012	LOC100652758	lost
chr12	27126849	27127112	FGFR1OP2	lost
chr10	70775343	70775640	KIF1BP	lost
chr12	42859818	42860099	PRICKLE1	lost
chr14	74009859	74010064	ACOT1	lost
chr5	140716266	140716628	PCDHGA2	lost
chr18	45189311	45189540	SMAD2	lost
chr5	127084136	127084334	CCDC192	lost
chr5	26480892	26481103	CDH9	lost
chr5	33574289	33574489	TARS	lost
chr2	46908430	46908628	SOCS5	lost
chr10	86202660	86202977	CCSER2	lost
chr12	73892742	73892946	LINC02444	lost
chr10	31596151	31596354	ZEB1	lost
chr5	1646598	1646796	LOC728613	lost
chr8	75593019	75593217	MIR2052	lost
chr15	32478040	32478320	CHRNA7	lost
chr20	41999234	41999691	SRSF6	lost
chr5	103782373	103782760	RAB9BP1	lost
chr15	77446004	77446510	LINC00597	lost
chr2	68827387	68827615	PROKR1	lost
chrX	16859631	16859865	RBBP7	lost
chr2	166286598	166286800	CSRNP3	lost
chr6	168083772	168083970	LINC02487	lost
chr8	146259382	146259636	C8orf33	lost
chr16	3713146	3713365	DNASE1	lost
chrX	81098689	81098984	HMGN5	lost
chr5	98822704	98822914	LINC02113	lost
chr1	227849083	227849516	ZNF847P	lost
chr3	123452787	123453000	MYLK-AS2	lost
chr4	85911174	85911381	WDFY3-AS2	lost
chr5	87647118	87647358	TMEM161B-AS1	lost
chr2	99203978	99204181	COA5	lost
chr7	113385157	113385457	PPP1R3A	lost
chr14	80218929	80219130	DIO2-AS1	lost
chr4	140349617	140349823	RAB33B	lost
chr2	171780021	171780222	GORASP2	lost
chr7	6831829	6832071	CCZ1B	lost
chr3	186964186	186964398	LOC101929106	lost
chr8	30234120	30234436	RBPMS	lost
chr6	83102782	83103120	TPBG	lost
chr5	44043700	44043957	FGF10	lost
chr2	184658368	184658571	MIR548AE1	lost
chr2	205480739	205480956	PARD3B	lost
chr17	13444751	13444949	HS3ST3A1	lost
chr12	89839429	89839635	GALNT4	lost
chr4	127946567	127946780	INTU	lost
chr4	150771289	150771591	DCLK2	lost
chr3	145901549	145901767	PLOD2	lost
chr12	20219617	20219816	LINC02398	lost
chr13	53171510	53171731	HNRNPA1L2	lost
chr2	8823000	8823223	ID2	lost
chr14	86667034	86667273	LINC02328	lost
chr5	87217771	87217970	LINC02488	lost
chr7	1090422	1090644	GPR146	lost
chr4	63964815	63965013	ADGRL3-AS1	lost
chr14	62207623	62207822	HIF1A-AS2	lost
chr5	43328816	43329014	HMGCS1	lost
chr15	63335069	63335446	TPM1	lost
chr16	15045449	15045717	NPIPA1	lost
chr17	1610680	1611208	TLCD2	lost
chr22	29895062	29895282	NEFH	lost
chr5	92602190	92602391	NR2F1-AS1	lost
chr9	131679726	131680169	PHYHD1	lost
chr12	47780446	47780654	MIR4494	lost
chr7	134653259	134653463	AGBL3	lost
chr3	6629297	6629589	GRM7-AS3	lost
chr2	19478300	19478609	MIR4757	lost
chrX	125299151	125299349	DCAF12L2	lost
chr6	142140320	142140585	NMBR	lost
chr3	124814304	124814548	HEG1	lost
chr8	102697158	102697371	NCALD	lost
chr16	82077951	82078173	HSD17B2	lost
chr3	55867073	55867271	MIR3938	lost
chr4	129140304	129140522	PGRMC2	lost
chr12	104166257	104166455	NT5DC3	lost
chr4	67649821	67650019	MIR1269A	lost
chr1	121352156	121352369	EMBP1	lost
chr21	37617945	37618182	MORC3	lost
chr11	27090028	27090244	BBOX1	lost
chr11	92908642	92908851	SLC36A4	lost
chr7	37849108	37849306	NME8	lost
chr17	5427504	5427702	LOC728392	lost
chr10	19873448	19873648	LOC101928834	lost
chr6	112426912	112427191	TUBE1	lost
chr20	54683627	54683825	CBLN4	lost
chr3	113377438	113377722	USF3	lost
chr10	7794516	7794836	KIN	lost
chr8	90034007	90034346	MMP16	lost
chr13	53668483	53668895	LINC01065	lost
chr15	34149501	34149699	CHRM5	lost
chr3	113677233	113677443	ZDHHC23	lost
chr17	79091943	79092211	MIR657	lost
chr22	50659063	50659263	SELENOO	lost
chr11	64846277	64846475	CDCA5	lost
chr9	139588894	139589128	AGPAT2	lost
chr5	555219	555420	MIR4456	lost
chr5	18686975	18687173	LINC02223	lost
chr2	156048199	156048397	KCNJ3	lost
chrX	116894907	116895105	KLHL13	lost
chr4	114900012	114900357	ARSJ	lost
chr7	65062771	65062975	INTS4P2	lost
chrX	127919228	127919435	ACTRT1	lost
chr11	26603802	26604112	MUC15	lost
chr6	138656162	138656368	HEBP2	lost
chr11	29422119	29422329	LINC02546	lost
chr9	138356793	138357074	PPP1R26-AS1	lost
chr22	46786684	46786922	TRMU	lost
chr11	66062994	66063306	TMEM151A	lost
chr7	25646358	25646643	MIR148A	lost
chr21	36867030	36867228	LOC100506403	lost
chr7	113518317	113518593	PPP1R3A	lost
chr8	99204942	99205170	POP1	lost
chr3	3977936	3978138	LOC100130207	lost
chr16	2911299	2911752	PRSS22	lost
chr19	5830998	5831214	NRTN	lost
chr7	78860738	78860944	MAGI2-AS3	lost
chr14	19064151	19064349	OR11H12	lost
chr15	51876244	51876443	DMXL2	lost
chr14	29236357	29236608	FOXG1	lost
chr3	18338590	18338795	SATB1	lost
chr2	176557648	176557882	LNPK	lost
chr17	13929322	13929520	CDRT15P1	lost
chr7	64535025	64535248	SNORA15B-2	lost
chr4	69461398	69461596	UGT2B17	lost
chr2	181927590	181927788	LINC01934	lost
chr20	33590813	33591011	MIR499B	lost
chr14	105236359	105236589	SIVA1	lost
chrX	94799809	94800050	MIR548M	lost
chr8	85335371	85335569	RALYL	lost
chr1	95137276	95137601	MIR378G	lost
chr7	61087193	61087437	ZNF733P	lost
chr6	100518404	100518602	MCHR2	lost
chrX	52926353	52926558	FAM156A	lost
chr4	73461472	73461803	ADAMTS3	lost
chr3	133305528	133305726	CDV3	lost
chr7	54805438	54805636	SEC61G	lost
chr6	119345379	119345599	MIR548B	lost
chr2	68904976	68905229	PROKR1	lost
chr18	42259629	42259900	SETBP1	lost
chr12	13061247	13061508	MIR614	lost
chr12	16559437	16559939	MGST1	lost
chr1	95528981	95529418	LOC101928098	lost
chr19	17439045	17439370	ANO8	lost
chr11	6651702	6651918	TPP1	lost
chr2	152746234	152746434	ARL5A	lost
chr19	41642058	41642256	CYP2F1	lost
chr8	90914121	90914382	OSGIN2	lost
chr6	50447383	50447784	TFAP2D	lost
chr8	64400664	64400903	LOC102724612	lost
chr7	91630324	91630883	AKAP9	lost
chr3	55870646	55870844	MIR3938	lost
chr6	102540938	102541146	GRIK2	lost
chr6	79964810	79965008	HMGN3	lost
chr6	58061583	58061787	GUSBP4	lost
chr17	43552738	43552936	MIR4315-2	lost
chr4	170912575	170912826	MFAP3L	lost
chr5	119024299	119024501	FAM170A	lost
chrX	134923301	134923505	CT45A10	lost
chr11	60302106	60302487	MS4A13	lost
chr9	29452877	29453259	LINGO2	lost
chr11	112134450	112134661	PLET1	lost
chr12	116408252	116408451	MIR620	lost
chr5	103788314	103788564	RAB9BP1	lost
chr22	20055151	20055352	DGCR8	lost
chr6	22146946	22147647	NBAT1	lost
chr20	20296604	20296802	INSM1	lost
chr11	124149766	124149964	OR8G5	lost
chr18	50488336	50488561	MIR4528	lost
chr5	28801716	28801917	LSP1P3	lost
chr2	237034087	237034349	GBX2	lost
chr11	63191638	63191875	SLC22A9	lost
chr12	86902224	86902422	MGAT4C	lost
chr17	220617	220815	RPH3AL	lost
chr20	12782568	12782786	LOC102606466	lost
chr3	135002649	135002853	EPHB1	lost
chr18	39045887	39046313	KC6	lost
chrX	109851223	109851512	TDGF1P3	lost
chr1	194128226	194128429	LINC01031	lost
chr10	3567050	3567328	LOC101927880	lost
chr18	60577051	60577251	PHLPP1	lost
chr16	8875709	8875922	TMEM186	lost
chr20	3147198	3147405	UBOX5	lost
chr19	52827044	52827242	ZNF610	lost
chr6	55177493	55177691	GFRAL	lost
chr3	162126846	162127127	LINC01192	lost
chr6	75095533	75095736	LOC101928516	lost
chr1	51352997	51353201	FAF1	lost
chr5	86990379	86990616	LINC02488	lost
chr5	67189952	67190643	LOC101928858	lost
chr6	68918105	68918323	LINC02549	lost
chr4	99516583	99516858	TSPAN5	lost
chr5	170514119	170514336	TLX3	lost
chr15	57001018	57001216	ZNF280D	lost
chr7	45954230	45954455	IGFBP3	lost
chr9	72814310	72814742	MAMDC2-AS1	lost
chr6	26115127	26115356	HIST1H1T	lost
chr3	75717123	75717394	FRG2EP	lost
chr4	19080171	19080662	LCORL	lost
chr15	40396205	40396411	BMF	lost
chr2	235403814	235404012	ARL4C	lost
chr2	178652273	178652493	PDE11A	lost
chr4	114339338	114339632	ANK2	lost
chr1	47075097	47075295	MKNK1	lost
chrY	4820683	4820996	PCDH11Y	lost
chr10	91162330	91162535	IFIT1	lost
chrX	148608185	148608397	LINC00893	lost
chr16	57783077	57783285	KATNB1	lost
chr5	140896278	140896513	PCDHGC5	lost
chr11	494403	494645	RNH1	lost
chr5	130647627	130647825	CDC42SE2	lost
chr9	30575382	30575636	LINC01242	lost
chr15	43724410	43724661	TP53BP1	lost
chr17	30815066	30815354	CDK5R1	lost
chr1	93685161	93685432	CCDC18	lost
chr4	39116849	39117093	KLHL5	lost
chr18	41451983	41452203	SYT4	lost
chr1	46509082	46509399	PIK3R3	lost
chrX	80258785	80258983	BRWD3	lost
chr18	6378216	6378700	MIR4317	lost
chr14	102688495	102688737	MOK	lost
chr15	65981557	65981791	SNORD13E	lost
chr12	131573601	131573880	LINC01257	lost
chr14	102808798	102808996	TECPR2	lost
chr20	44023376	44023603	DBNDD2	lost
chr1	110775611	110775812	KCNC4	lost
chr10	14609720	14610099	FAM107B	lost
chr5	1711918	1712565	MIR4277	lost
chr7	116054335	116054642	CAV2	lost
chr2	175637553	175637820	CHRNA1	lost
chr4	124319622	124319820	SPRY1	lost
chr6	141747593	141747814	NMBR	lost
chr10	46194915	46195182	ZFAND4	lost
chr4	153896071	153896295	FHDC1	lost
chr22	30637148	30637368	LIF-AS1	lost
chr3	165599742	165599942	BCHE	lost
chr3	196654690	196654924	NCBP2-AS1	lost
chr2	87928481	87928698	MIR4435-1	lost
chr8	128143655	128144006	PCAT2	lost
chr7	92976205	92976441	VPS50	lost
chr6	64067696	64068025	LGSN	lost
chr2	120485020	120485379	PTPN4	lost
chr1	192652521	192652721	MIR4426	lost
chr22	35586968	35587186	LINC01399	lost
chr17	66995661	66996050	ABCA9-AS1	lost
chr6	90658936	90659366	GJA10	lost
chr12	112347601	112347810	ADAM1A	lost
chr4	171159336	171159570	LINC01612	lost
chr9	83433542	83433837	LINC01507	lost
chr3	3977048	3977440	LOC100130207	lost
chr3	157616638	157616843	SHOX2	lost
chr9	89658969	89659335	LOC440173	lost
chr2	120438651	120438852	TMEM177	lost
chr21	44540208	44540407	U2AF1L5	lost
chr15	55515897	55516130	RSL24D1	lost
chr9	93989235	93989526	LINC00484	lost
chr3	4296852	4297368	SETMAR	lost
chr4	2930561	2930773	MFSD10	lost
chr16	4860989	4861207	ROGDI	lost
chr12	30784643	30784850	IPO8	lost
chr10	127404094	127404365	FLJ37035	lost
chr8	89170819	89171132	MMP16	lost
chr2	144704393	144704613	LOC101928386	lost
chr4	3761248	3761639	ADRA2C	lost
chr4	129139801	129139999	PGRMC2	lost
chr9	84052192	84052393	TLE1	lost
chr7	17507351	17507549	LOC101927630	lost
chr15	23097560	23097776	NIPA1	lost
chr5	180333289	180333496	BTNL8	lost
chrX	130097644	130097842	ENOX2	lost
chr2	12632021	12632238	TRIB2	lost
chr7	98641377	98641671	LOC101927550	lost
chr1	90216340	90216616	LRRC8D	lost
chr15	79614603	79614804	TMED3	lost
chr2	160294747	160294968	WDSUB1	lost
chr11	108077388	108078128	NPAT	lost
chr6	141891604	141891802	NMBR	lost
chr10	81917137	81917408	PLAC9	lost
chr4	76165047	76165245	LINC02483	lost
chr10	87533957	87534286	GRID1-AS1	lost
chr7	16988656	16988867	AGR3	lost
chrX	130286714	130287061	ARHGAP36	lost
chr2	238484153	238484351	PRLH	lost
chr5	165570409	165570621	LINC01947	lost
chr5	77071375	77071612	TBCA	lost
chr5	662529	662805	TPPP	lost
chr7	55001441	55001721	EGFR	lost
chr11	73123358	73123810	RELT	lost
chr10	18855516	18855878	NSUN6	lost
chr8	38291890	38292088	FGFR1	lost
chr20	52069302	52069517	LOC101927770	lost
chr1	16921663	16921896	NBPF1	lost
chr6	56938480	56938713	ZNF451	lost
chrX	111571592	111571846	RTL4	lost
chr18	10573254	10573453	NAPG	lost
chr2	233758993	233759197	SNORC	lost
chr11	27005580	27005822	FIBIN	lost
chr5	39792684	39792882	LINC00603	lost
chr14	29015187	29015394	FOXG1-AS1	lost
chr12	90933045	90933442	LINC02392	lost
chr8	71539812	71540013	LACTB2-AS1	lost
chr13	68100304	68100503	LINC00364	lost
chr16	12665948	12666241	MIR4718	lost
chr12	31458181	31458397	FLJ13224	lost
chr1	4163936	4164143	LINC01345	lost
chr16	53433342	53433639	LOC102723373	lost
chr9	116203067	116203299	RGS3	lost
chr12	67717420	67717839	CAND1	lost
chr9	38067486	38067742	SHB	lost
chr6	135229947	135230287	ALDH8A1	lost
chr4	108831720	108831998	SGMS2	lost
chr2	66367588	66367922	MIR4778	lost
chr14	68336851	68337276	RAD51B	lost
chr3	31701828	31702047	OSBPL10-AS1	lost
chr10	50455838	50456064	C10orf71-AS1	lost
chr11	96912119	96912323	LOC105369443	lost
chr10	12163723	12163933	SEC61A2	lost
chr6	42073340	42074204	C6orf132	lost
chrX	147582507	147582727	AFF2	lost
chr7	113163542	113163770	PPP1R3A	lost
chr4	82077348	82077682	PRKG2	lost
chr10	122681358	122681556	WDR11-AS1	lost
chrX	63122211	63122494	MIR1468	lost
chr1	225599566	225599799	LBR	lost
chr3	45126830	45127267	CLEC3B	lost
chr18	46673581	46673806	MIR4744	lost
chr14	23777171	23777376	BCL2L2	lost
chr1	191343899	191344097	LINC01680	lost
chr22	19855235	19855433	GNB1L	lost
chr1	76086436	76086826	SLC44A5	lost
chr20	14443633	14443834	MACROD2-IT1	lost
chr20	8782770	8783000	PLCB4	lost
chr12	40177903	40178105	C12orf40	lost
chr7	9468783	9468997	PER4	lost
chr3	182871382	182872135	LAMP3	lost
chr11	21870516	21870924	ANO5	lost
chr19	44802791	44802989	ZNF235	lost
chr16	4845672	4845870	SMIM22	lost
chr13	48985442	48985698	LPAR6	lost
chr1	231467447	231467661	EXOC8	lost
chr3	3928304	3928554	LOC100130207	lost
chr8	75730547	75730828	PI15	lost
chr21	18752809	18753007	LINC01549	lost
chr18	53643903	53644307	LINC01416	lost
chr1	201453591	201453806	CSRP1	lost
chr16	30845429	30845627	MIR4519	lost
chr6	116669769	116670077	DSE	lost
chr12	71770322	71770527	LGR5	lost
chr14	45949933	45950425	MIS18BP1	lost
chr8	116770260	116770463	TRPS1	lost
chrX	62683714	62684119	LINC01278	lost
chr5	66981131	66981482	LINC02242	lost
chr2	150827170	150827370	LINC01931	lost
chr4	164131801	164132188	NAF1	lost
chr10	68619335	68619533	LRRTM3	lost
chr11	22311071	22311320	SLC17A6	lost
chr20	62562938	62563260	MIR1914	lost
chr8	96564714	96564960	C8orf37	lost
chr10	48278612	48278810	ANXA8	lost
chr17	19239291	19239528	MIR1180	lost
chr5	120747024	120747392	LOC102467226	lost
chr2	183590798	183591011	DNAJC10	lost
chr21	45561235	45561436	GATD3A	lost
chr5	79778732	79778949	FAM151B	lost
chr17	52774101	52774306	TOM1L1	lost
chr3	4405535	4405950	SETMAR	lost
chr5	152706887	152707135	GRIA1	lost
chr16	30348489	30348687	SMG1P5	lost
chr2	194004802	194005000	PCGEM1	lost
chr10	6494830	6495581	LOC399716	lost
chr5	33570921	33571237	TARS	lost
chr7	94797671	94797933	PON1	lost
chr10	121188108	121188454	MIR4681	lost
chr7	4831838	4832159	MIR4656	lost
chr3	19184655	19184876	KCNH8	lost
chr22	41277910	41278182	DNAJB7	lost
chr3	197334080	197334350	LOC220729	lost
chr21	9751407	9751605	MIR3648-2	lost
chr3	44620774	44621268	ZNF660-ZNF197	lost
chrX	107125387	107125660	LOC101928335	lost
chr5	85544200	85544413	NBPF22P	lost
chr9	34765452	34765658	FAM205A	lost
chrX	56552077	56552336	UBQLN2	lost
chrX	102170432	102170872	RAB40AL	lost
chr6	48710306	48710504	PTCHD4	lost
chr9	30108914	30109112	LINC01242	lost
chr7	96279221	96279433	SEM1	lost
chr6	15487704	15487947	DTNBP1	lost
chr11	95172153	95172384	SESN3	lost
chr8	61673490	61673690	CHD7	lost
chr15	90398857	90399055	MIR5094	lost
chr11	46604827	46605102	AMBRA1	lost
chr13	48358375	48358573	LINC00562	lost
chr7	7583873	7584071	COL28A1	lost
chr11	39555173	39555377	LRRC4C	lost
chr6	1677022	1677228	FOXC1	lost
chr1	28477020	28477383	PTAFR	lost
chr3	27981504	27981819	LINC01981	lost
chr3	145952491	145952689	PLSCR4	lost
chr20	33804256	33804454	MMP24	lost
chr5	99908919	99909120	FAM174A	lost
chr1	39326291	39326530	RRAGC	lost
chr8	129732002	129732219	LINC00824	lost
chr5	102011638	102011836	LINC00491	lost
chr2	195258919	195259126	LINC01821	lost
chr14	45175211	45175409	LINC02302	lost
chr7	122338617	122338929	RNF133	lost
chr1	146793880	146794140	CHD1L	lost
chrX	85369292	85369540	DACH2	lost
chr6	153913689	153913887		lost
chr1	223043690	223043955	DISP1	lost
chr14	46398113	46398358	LINC00871	lost
chr11	83751257	83751607	DLG2	lost
chr7	820026	820224	SUN1	lost
chr12	91080493	91080697	LINC00615	lost
chr1	1604097	1604295	SLC35E2B	lost
chr5	7195955	7196246	MIR4454	lost
chr16	53191097	53191455	CHD9	lost
chr22	22576498	22576696	VPREB1	lost
chr2	231205043	231205259	SP140L	lost
chr2	190577334	190577581	ANKAR	lost
chr10	59115461	59115725	MIR3924	lost
chrX	69206178	69206601	MIR676	lost
chr20	35136890	35137088	MYL9	lost
chr11	23030740	23030938	CCDC179	lost
chr9	139128526	139128962	QSOX2	lost
chr18	33067701	33067997	INO80C	lost
chr3	113129136	113129442	CFAP44-AS1	lost
chr3	19395644	19396014	MIR4791	lost
chr5	79609939	79610149	SPZ1	lost
chr7	99631008	99631219	ZSCAN21	lost
chr1	107476278	107476482	LINC01661	lost
chr5	141423663	141423861	GNPDA1	lost
chr9	17541593	17541890	SH3GL2	lost
chr18	34804744	34804942	LOC105372068	lost
chr3	155264803	155265001	PLCH1-AS2	lost
chr12	94382557	94382758	LOC105369911	lost
chr19	21012730	21013035	ZNF66	lost
chr2	152558387	152558621	NEB	lost
chr13	86646069	86646269	SLITRK6	lost
chr1	148177827	148178035	PPIAL4E	lost
chr5	72743521	72743736	FOXD1	lost
chr17	35766475	35766745	ACACA	lost
chr11	108134220	108134470	ATM	lost
chr2	19364318	19364538	LINC01376	lost
chrX	101911301	101911609	ARMCX5-GPRASP2	lost
chr8	30705168	30705387	PPP2CB	lost
chr20	25664407	25664619	ZNF337	lost
chr15	20051778	20051976	CHEK2P2	lost
chr6	126458038	126458286	MIR5695	lost
chr17	78313129	78313469	ENDOV	lost
chr21	33597472	33597674	MIS18A	lost
chr2	150610533	150610731	LINC01931	lost
chr12	127453521	127453747	LINC02405	lost
chr9	133759844	133760053	QRFP	lost
chr10	42527878	42528082	LOC441666	lost
chr4	90014404	90014633	TIGD2	lost
chr1	214705507	214705705	PTPN14	lost
chr4	154879364	154879562	SFRP2	lost
chr2	45828859	45829057	SRBD1	lost
chr3	20278152	20278465	SGO1	lost
chr6	102575396	102575627	GRIK2	lost
chr1	118268347	118268545	TENT5C	lost
chr2	85154251	85154536	TMSB10	lost
chr14	77809345	77809708	GSTZ1	lost
chr1	243244758	243245034	LINC01347	lost
chr13	55926663	55926907	MIR5007	lost
chr11	12380165	12380363	PARVA	lost
chr13	55900981	55901190	MIR5007	lost
chr17	43609406	43609604	LRRC37A4P	lost
chr5	140181953	140182153	PCDHA3	lost
chr3	178785212	178785437	ZMAT3	lost
chr3	139311786	139312051	RBP1	lost
chr4	104575156	104575445	TACR3	lost
chr1	203769338	203769536	ZBED6	lost
chr11	131043943	131044456	NTM	lost
chr8	47935843	47936112	LOC100287846	lost
chr3	114070256	114070475	ZBTB20-AS1	lost
chr2	175273004	175273342	SCRN3	lost
chr2	29735808	29736006	LOC105374389	lost
chr1	220039588	220039811	RNU5F-1	lost
chr3	178418707	178419276	KCNMB2	lost
chr8	92575555	92575892	SLC26A7	lost
chr18	1339588	1339903	LINC00470	lost
chr1	184764678	184764986	EDEM3	lost
chr5	49580937	49581135	EMB	lost
chr4	39595649	39596174	SMIM14	lost
chr4	84874291	84874819	LOC101928978	lost
chr2	150711887	150712085	LINC01931	lost
chr3	97596317	97596564	CRYBG3	lost
chr7	121782931	121783129	AASS	lost
chr7	99070895	99071150	ZNF789	lost
chr16	108061	108380	SNRNP25	lost
chr5	124954397	124954604	LINC02240	lost
chr1	11985233	11985433	KIAA2013	lost
chr19	46541642	46541840	IGFL4	lost
chr2	14802682	14802898	FAM84A	lost
chr16	19708302	19708505	IQCK	lost
chr1	114004939	114005198	MAGI3	lost
chr11	964982	965224	AP2A2	lost
chr1	102576585	102577106	OLFM3	lost
chr8	136273472	136273681	LINC01591	lost
chr5	164354768	164354967	LOC102546299	lost
chr1	95097560	95097759	F3	lost
chr13	85076946	85077149	SNORA107	lost
chr11	68835773	68836113	MIR3164	lost
chrX	14620812	14621018	GLRA2	lost
chr6	110064405	110064603		lost
chr3	133836907	133837376	LINC02000	lost
chr4	131994675	131994873	SNHG27	lost
chr20	39813572	39813807	MIR6871	lost
chr17	28952342	28952543	SH3GL1P2	lost
chr3	47267273	47267510	SNORD13J	lost
chr6	133636068	133636292	EYA4	lost
chr14	52468542	52468757	RTRAF	lost
chr22	50984547	50985530	KLHDC7B	lost
chr16	72056546	72056744	DHODH	lost
chr5	106110235	106110445	LINC01950	lost
chr11	67573914	67574191	FAM86C2P	lost
chr7	145858315	145858513	CNTNAP2	lost
chr1	219630626	219630824	LOC102723886	lost
chr20	6950688	6950886	BMP2	lost
chr17	78972927	78973137	CHMP6	lost
chr17	44336469	44336667	KANSL1	lost
chr9	17257312	17257787	CNTLN	lost
chr16	71637807	71638015	MARVELD3	lost
chr4	158629497	158629698	LINC02433	lost
chr4	183703378	183703590	DCTD	lost
chr1	152463443	152463806	LCE5A	lost
chr15	51325275	51325620	MIR4713HG	lost
chr6	153854096	153854323		lost
chr18	7717077	7717277	PTPRM	lost
chr7	99022374	99022702	PTCD1	lost
chr7	87451728	87451926	DBF4	lost
chr8	32030997	32031232	NRG1-IT1	lost
chr3	31725102	31725347	OSBPL10-AS1	lost
chr19	59073297	59073536	MZF1-AS1	lost
chr3	153489911	153490115	LINC02006	lost
chr3	43111482	43111753	POMGNT2	lost
chr2	45405937	45406151	LINC01121	lost
chr4	11028401	11028635	MIR572	lost
chr12	74377130	74377337	LOC100507377	lost
chr1	67642879	67643077	IL23R	lost
chr4	125533508	125533706	LINC02516	lost
chr4	19083095	19083295	LCORL	lost
chr10	51363401	51363658	PARGP1	lost
chr20	61485197	61485465	TCFL5	lost
chr11	6752154	6752361	GVINP1	lost
chr7	151835705	151835907	GALNT11	lost
chr6	76373138	76373338	SENP6	lost
chr2	118412238	118412476	DDX18	lost
chr11	74835309	74835507	SLCO2B1	lost
chr9	112600004	112600343	PALM2-AKAP2	lost
chr19	52365228	52365436	ZNF577	lost
chr16	8110164	8110505	TMEM114	lost
chr9	36293599	36293797	GNE	lost
chr4	171469444	171469763	LINC02382	lost
chr1	77468956	77469214	MIR7156	lost
chr8	103149972	103150170	MIR5680	lost
chr3	169820100	169820298	GPR160	lost
chr16	70367015	70367217	LOC100506083	lost
chr7	11426418	11426628	PHF14	lost
chr2	10567182	10567428	SNORA80B	lost
chr15	40365235	40365433	BMF	lost
chr14	63004594	63004831	LINC00644	lost
chr11	26840259	26840534	SLC5A12	lost
chr8	141508375	141508686	CHRAC1	lost
chr21	20348574	20348822	MIR548XHG	lost
chr10	96654420	96654628	CYP2C9	lost
chr11	34680243	34680666	EHF	lost
chr1	164987920	164988179	LOC100505795	lost
chr6	99295146	99295404	POU3F2	lost
chr16	450425	450647	DECR2	lost
chr6	69474270	69474518	ADGRB3	lost
chrX	106404329	106404531	RBM41	lost
chr1	190773187	190773398	LINC01720	lost
chr18	1041634	1041838	LINC01904	lost
chr3	11652813	11653231	VGLL4	lost
chr3	153229051	153229488	C3orf79	lost
chr21	44329009	44329213	NDUFV3	lost
chr5	85377158	85377378	NBPF22P	lost
chr3	174787348	174787637	NAALADL2-AS3	lost
chr22	33258500	33258704	TIMP3	lost
chr10	712302	712807	PRR26	lost
chr2	83318023	83318391	DHFRP3	lost
chr3	4036199	4036519	LOC100130207	lost
chr1	180904958	180905210	KIAA1614-AS1	lost
chr1	244212262	244212463	ZBTB18	lost
chr11	62430307	62430601	C11orf98	lost
chr6	46830633	46830917	LOC101926962	lost
chr19	56166374	56166627	U2AF2	lost
chr16	72816900	72817109	LINC01572	lost
chr13	89335597	89335865	LINC00560	lost
chrX	54208903	54209426	FAM120C	lost
chr5	147096337	147096555	JAKMIP2	lost
chr8	18632048	18632246	PSD3	lost
chr17	53345194	53345427	HLF	lost
chr21	17269009	17269207	USP25	lost
chr2	55906644	55906847	PNPT1	lost
chr10	57663652	57663863	PCDH15	lost
chr21	20107859	20108069	MIR548XHG	lost
chr5	82834354	82834662	VCAN-AS1	lost
[truncated: 1,846 more rows]

## Sheet: gained peaks
Chr	Start	End	Gene Name	gain/lost
chr13	113825748	113825968	PROZ	gain
chr13	29258985	29259207	POMP	gain
chr11	61038716	61039067	VWCE	gain
chr15	40627350	40627612	CCDC9B	gain
chr19	8326932	8327383	CD320	gain
chr19	58245917	58246430	ZNF671	gain
chr9	10986353	10986575	PTPRD-AS2	gain
chr16	3169327	3169760	ZNF205-AS1	gain
chr19	58515108	58515389	ZNF606	gain
chr8	69377036	69377240	C8orf34-AS1	gain
chr5	35230652	35230976	PRLR	gain
chr1	40756602	40756853	COL9A2	gain
chr4	111609027	111609225	PITX2	gain
chr18	24126653	24127423	KCTD1	gain
chr22	25730399	25730614	IGLL3P	gain
chr5	97732021	97732219	LINC01846	gain
chr13	56025625	56025869	MIR5007	gain
chr5	140729862	140730132	PCDHGB1	gain
chr7	91771750	91772030	CYP51A1	gain
chr7	42956724	42957129	C7orf25	gain
chr14	84069649	84069891	LINC02301	gain
chr20	634947	635145	SRXN1	gain
chr6	133842591	133842790	EYA4	gain
chr12	9625136	9625334	DDX12P	gain
chr11	55229347	55229567	OR4C15	gain
chr10	135282914	135283175	SCART1	gain
chr2	71356812	71357050	MCEE	gain
chr4	25517814	25518024	LOC101929161	gain
chr8	62032848	62033046	LOC100130298	gain
chr7	91062562	91062760	FZD1	gain
chr6	23123709	23124040	LOC105374972	gain
chr8	30048260	30048501	DCTN6	gain
chr5	140730418	140730983	PCDHGB1	gain
chr1	202097135	202097649	GPR37L1	gain
chr2	207124691	207124889	ZDBF2	gain
chr6	90576637	90576943	GJA10	gain
chr6	99153987	99155552	PNKY	gain
chr9	42250522	42250816	ANKRD20A2	gain
chr13	100547333	100547531	LOC101927437	gain
chr21	14789566	14789769	MIR3156-3	gain
chr7	6663428	6663680	ZNF853	gain
chr5	669531	670179	TPPP	gain
chr11	85039208	85039406	DLG2	gain
chr13	55399403	55399659	MIR5007	gain
chr1	2099966	2100190	PRKCZ-AS1	gain
chr6	82812337	82812569	LINC02542	gain
chr7	64459055	64459547	ERV3-1	gain
chr7	129769332	129769589	LOC100128325	gain
chr1	229706226	229706715	ABCB10	gain
chr15	84863082	84863295	LOC440300	gain
chr4	104738514	104738751	TACR3	gain
chr9	123941686	123941886	GSN	gain
chr9	71726900	71727584	TJP2	gain
chr12	42071708	42071915	LINC02400	gain
chr9	78974416	78974998	RFK	gain
chr19	16345541	16345794	AP1M1	gain
chr2	59785527	59785938	LINC01793	gain
chr3	191861636	191861834	FGF12-AS1	gain
chr5	68423935	68424141	SNORA50D	gain
chr6	90097012	90097245	RRAGD	gain
chrX	15657507	15657709	CLTRN	gain
chr17	74079485	74079752	ZACN	gain
chr11	35640872	35641071	FJX1	gain
chr1	206675545	206675915	RASSF5	gain
chr1	25825379	25825639	LDLRAP1	gain
chr5	174830167	174830424	DRD1	gain
chr19	50167903	50168171	BCL2L12	gain
chr5	135286965	135287163	LECT2	gain
chr18	31912337	31912535	NOL4	gain
chrX	130929238	130929919	FIRRE	gain
chr11	68925283	68925498	LOC338694	gain
chr6	2611213	2611613	LINC02521	gain
chr17	26602439	26602649	PPY2P	gain
chr3	146946358	146947104	ZIC4	gain
chr19	11788479	11788748	ZNF833P	gain
chr17	8379879	8380098	NDEL1	gain
chr4	8176587	8176786	ABLIM2	gain
chr6	102590050	102590538	GRIK2	gain
chr7	17059931	17060158	AGR3	gain
chr12	17889058	17889356	MIR3974	gain
chr22	38678838	38679085	TMEM184B	gain
chr5	86996620	86996848	LINC02488	gain
chr6	31384159	31384761	MICA	gain
chr1	142805022	142805265	ANKRD20A12P	gain
chr10	129904450	129904753	MKI67	gain
chr1	927551	927904	HES4	gain
chr15	89172600	89172836	ISG20	gain
chr11	83107638	83107886	CCDC90B	gain
chr2	228571038	228571246	SLC19A3	gain
chr1	117491965	117492347	PTGFRN	gain
chrX	48997652	48997855	GPKOW	gain
chr12	123332790	123332988	HIP1R	gain
chr4	92710962	92711185	LNCPRESS2	gain
chr18	54920996	54921246	LINC02565	gain
chr14	29236732	29237079	FOXG1	gain
chr3	129200282	129200480	MBD4	gain
chr4	91152016	91152328	CCSER1	gain
chr7	144932872	144933072	TPK1	gain
chr5	93188585	93188785	POU5F2	gain
chr2	231914068	231914267	PSMD1	gain
chr11	61919257	61919475	INCENP	gain
chr6	139051268	139051466	FLJ46906	gain
chr1	144521577	144522026	NBPF8	gain
chr19	34963874	34964072	WTIP	gain
chr7	130037510	130037710	CPA1	gain
chr19	53667980	53668623	ZNF347	gain
chr5	104190990	104191436	RAB9BP1	gain
chr1	174814139	174814516	RABGAP1L	gain
chr5	126377814	126378126	2020-03-03	gain
chr18	33207995	33208325	GALNT1	gain
chr17	74385722	74386277	SPHK1	gain
chr19	54040460	54040714	ZNF331	gain
chr10	27826936	27827163	RAB18	gain
chr1	76106042	76106260	SLC44A5	gain
chr12	33385955	33386157	SYT10	gain
chr6	23701985	23702300	NRSN1	gain
chr10	52392825	52393048	SGMS1-AS1	gain
chr8	98170467	98170665	TSPYL5	gain
chr2	87882894	87883176	MIR4435-1	gain
chr12	13028111	13028311	RPL13AP20	gain
chr20	48505800	48506037	SPATA2	gain
chr12	31789733	31789931	ETFBKMT	gain
chr7	30573927	30574141	GGCT	gain
chrX	155251742	155252015	WASIR1	gain
chr14	68113948	68114207	ARG2	gain
chr8	99600828	99601078	KCNS2	gain
chr4	155410971	155411240	DCHS2	gain
chr17	35442610	35442836	MIR2909	gain
chr1	146847412	146847756	CHD1L	gain
chr3	194409244	194409442	FAM43A	gain
chr1	65298593	65298845	RAVER2	gain
chr2	99742835	99743037	TSGA10	gain
chr19	56774049	56774295	EDDM13	gain
chr3	28395726	28395993	ZCWPW2	gain
chr8	91059426	91059624	CALB1	gain
chr5	140203494	140203803	PCDHA5	gain
chr19	640185	640383	FGF22	gain
chr1	212127138	212127336	DTL	gain
chr1	57171864	57172078	LOC101929935	gain
chr10	38289606	38290061	ZNF33A	gain
chr8	96135204	96135678	PLEKHF2	gain
chr14	82330130	82330341	LINC02311	gain
chr1	208196354	208196726	CD34	gain
chr15	85980563	85980781	AKAP13	gain
chr10	97369770	97369968	ALDH18A1	gain
chr1	147527847	147528045	PDE4DIPP1	gain
chr22	35654718	35654932	HMGXB4	gain
chr12	101422069	101422267	ANO4	gain
chr4	106852828	106853028	NPNT	gain
chr6	84834683	84834966	MRAP2	gain
chr15	70476782	70476980	TLE3	gain
chr3	193586111	193586310	LINC02038	gain
chr7	158415980	158416213	MIR5707	gain
chr1	28178524	28178903	SCARNA1	gain
chr13	66599836	66600034	MIR548X2	gain
chr12	52388728	52388944	GRASP	gain
chr2	237950154	237950356	LOC93463	gain
chr18	12206900	12207197	C18orf61	gain
chrX	65400714	65400923	HEPH	gain
chr11	68724976	68725232	MRGPRD	gain
chr3	90380201	90380399	EPHA3	gain
chr4	1269673	1270012	MAEA	gain
chr2	66622042	66622287	LINC01873	gain
chr6	79649583	79649812	IRAK1BP1	gain
chrX	105045791	105046008	NRK	gain
chr6	104903087	104903479	HACE1	gain
chr14	105859636	105859852	TEX22	gain
chr2	3593205	3593406	RNASEH1	gain
chr12	94246323	94246535	LOC105369911	gain
chr2	160788845	160789058	LY75-CD302	gain
chr13	21742094	21742432	MRPL57	gain
chr4	122734812	122735069	CCNA2	gain
chr19	19654782	19655054	CILP2	gain
chr10	93379443	93379895	HECTD2-AS1	gain
chrX	15339670	15339876	ASB11	gain
chr6	52690512	52691143	GSTA5	gain
chr11	68504568	68504828	TESMIN	gain
chr19	50886598	50886824	POLD1	gain
chr1	67549054	67549258	SLC35D1	gain
chr15	98237852	98238153	LOC101927310	gain
chr8	142186068	142186276	DENND3	gain
chr7	30402041	30402244	DKFZP586I1420	gain
chr8	62181555	62181753	CLVS1	gain
chr7	614197	614412	LOC101927000	gain
chr2	220432211	220432479	OBSL1	gain
chr2	86773181	86773379	CHMP3	gain
chr7	150458296	150458643	GIMAP5	gain
chr14	28883584	28883914	FOXG1-AS1	gain
chr2	143459548	143459746	KYNU	gain
chr4	196063	196512	ZNF876P	gain
chr2	214182036	214182269	SPAG16	gain
chr10	38148115	38148346	ZNF248	gain
chr2	48541909	48542143	FOXN2	gain
chr17	3549712	3549960	CTNS	gain
chr19	47151068	47151266	DACT3	gain
chr11	31763175	31763378	PAX6	gain
chr2	61764977	61765275	XPO1	gain
chrX	27242992	27243564	PPP4R3C	gain
chr20	62194339	62194544	HELZ2	gain
chr14	30046357	30046617	PRKD1	gain
chr14	20875967	20876379	TEP1	gain
chr2	97506945	97507314	ANKRD23	gain
chr7	13710282	13710865	ETV1	gain
chr4	96096195	96096428	BMPR1B	gain
chr11	2927546	2927868	SLC22A18AS	gain
chr11	124262166	124262375	OR8B3	gain
chr1	146896257	146896463	LINC00624	gain
chr4	970568	970833	DGKQ	gain
chr6	127939150	127939364	C6orf58	gain
chrX	9914832	9915094	CLDN34	gain
chr20	5473241	5473533	LINC00654	gain
chr15	78397980	78398212	SH2D7	gain
chr10	60047346	60047623	CISD1	gain
chrX	18124344	18124555	LINC01456	gain
chr1	175527028	175527243	TNR	gain
chr16	66920047	66920260	PDP2	gain
chr18	77632406	77632629	KCNG2	gain
chr6	145985377	145985658	LOC100507557	gain
chr6	143662742	143662953	ADAT2	gain
chr15	101113884	101114278	PRKXP1	gain
chr3	168621059	168621262	LINC02082	gain
chr11	5700182	5700384	TRIM5	gain
chr16	31095372	31095896	PRSS53	gain
chr15	40820678	40821128	MRPL42P5	gain
chr5	43719394	43719594	NNT-AS1	gain
chr11	864894	865150	TSPAN4	gain
chr10	6205983	6206230	MIR3155B	gain
chr16	1783920	1784220	MIR3177	gain
chr8	92741535	92741736	RUNX1T1	gain
chr1	201350567	201350953	TNNT2	gain
chr19	37177794	37178042	LINC01534	gain
chr9	85666874	85667192	RASEF	gain
chr19	28290183	28290406	LINC00662	gain
chr2	150708283	150708496	LINC01931	gain
chr1	56506117	56506315	LINC01755	gain
chr11	82644302	82644773	PRCP	gain
chr1	212792805	212793024	ATF3	gain
chr1	3802640	3802899	C1orf174	gain
chr2	148688818	148689016	ACVR2A	gain
chr15	99796202	99796424	HSP90B2P	gain
chr5	82430622	82430921	TMEM167A	gain
chr4	34281779	34281996	LINC02484	gain
chr10	5979227	5979455	IL15RA	gain
chr19	39435431	39435727	FBXO17	gain
chr2	73659374	73659590	ALMS1-IT1	gain
chr2	185107888	185108263	MIR548AE1	gain
chr10	78236484	78236844	KCNMA1-AS1	gain
chrX	98138065	98138265	XRCC6P5	gain
chr4	2968793	2969004	GRK4	gain
chrY	15570120	15570323	UTY	gain
chr8	144399222	144399500	TOP1MT	gain
chr7	27336811	27337064	EVX1-AS	gain
chr4	34744960	34745323	LINC02484	gain
chr5	131562486	131562781	P4HA2	gain
chr1	64667742	64667943	UBE2U	gain
chr5	53494019	53494232	ARL15	gain
chr2	215594948	215595153	BARD1	gain
chr9	83431369	83431604	LINC01507	gain
chr9	21705127	21705325	MTAP	gain
chrX	46484720	46485440	CHST7	gain
chr21	32121432	32121783	KRTAP21-2	gain
chr10	81605815	81606032	NUTM2E	gain
chr4	2942947	2943302	NOP14-AS1	gain
chr11	47158548	47158782	ARFGAP2	gain
chr2	239040147	239040564	ESPNL	gain
chr11	2034467	2034746	H19	gain
chr11	18619141	18619888	SPTY2D1OS	gain
chr22	30775362	30775560	KIAA1656	gain
chr18	48661792	48662049	MEX3C	gain
chr8	99711066	99711461	STK3	gain
chr12	45765183	45765381	ANO6	gain
chr6	105389420	105389741	LIN28B-AS1	gain
chr22	40803697	40804102	SGSM3	gain
chr4	103128426	103128672	SLC39A8	gain
chr4	102331336	102331552	FLJ20021	gain
chr15	66742052	66742332	MIR4512	gain
chr9	96440058	96440465	MIR548AU	gain
chr12	106457437	106457897	NUAK1	gain
chrX	16643678	16644142	MIR548AM	gain
chr8	22493623	22493875	BIN3-IT1	gain
chr4	5492525	5492943	LINC01587	gain
chr22	41322309	41322535	RBX1	gain
chr3	183528366	183528617	YEATS2-AS1	gain
chr18	51884682	51885002	C18orf54	gain
chr5	27719658	27719856	PURPL	gain
chr5	127630454	127630676	SLC12A2	gain
chr7	87860735	87860933	SRI	gain
chr6	132674016	132674216	MOXD1	gain
chr17	40940872	40941104	WNK4	gain
chr16	90001994	90002203	TUBB3	gain
chr11	9564274	9564547	WEE1	gain
chr10	81154093	81154320	PPIF	gain
chr7	129125498	129125761	SMKR1	gain
chr18	9266087	9266391	TWSG1	gain
chr10	14861898	14862118	CDNF	gain
chr17	18005556	18005763	MYO15A	gain
chrX	149638114	149638319	MAMLD1	gain
chr8	146157251	146157464	ZNF16	gain
chr14	105322354	105322552	CEP170B	gain
chr2	139016697	139016905	LINC01832	gain
chr4	57202620	57202818	AASDH	gain
chr17	80203559	80203774	MIR6787	gain
chr2	78378462	78378670	LOC101927948	gain
chr3	119882968	119883487	GSK3B	gain
chr6	5103818	5104023	PPP1R3G	gain
chr7	25787338	25787702	MIR148A	gain
chr3	132515536	132515791	NPHP3	gain
chr14	96846046	96846271	AK7	gain
chr1	146424092	146424312	NBPF12	gain
chr15	84909909	84910344	GOLGA6L4	gain
chr4	83219158	83219391	HNRNPD	gain
chr14	43439225	43439434	LRFN5	gain
chr5	5464084	5464403	ICE1	gain
chr8	124085297	124085495	TBC1D31	gain
chr6	156804109	156804307	SNORD28B	gain
chr19	40368592	40368862	FBL	gain
chr6	5892652	5893075	NRN1	gain
chr15	40618653	40618861	INAFM2	gain
chr2	40491536	40491753	SLC8A1	gain
chr5	80913741	80914206	SSBP2	gain
chr5	113107499	113107826	YTHDC2	gain
chr2	103492535	103492736	LINC01796	gain
chr10	111893307	111893545	MXI1	gain
chr22	35847083	35847694	MCM5	gain
chr18	71113154	71113356	LINC02582	gain
chr3	97625929	97626140	RIOX2	gain
chr6	134308191	134308397	TBPL1	gain
chr5	34151832	34152032	C1QTNF3-AMACR	gain
chr9	139762284	139762950	EDF1	gain
chr15	31218987	31219270	FAN1	gain
chr6	113265345	113265616	LINC02518	gain
chr4	142253316	142253642	LINC02432	gain
chr6	109204055	109204568	ARMC2	gain
chr3	194865675	194865873	XXYLT1-AS2	gain
chr11	110085073	110085283	RDX	gain
chr14	19883719	19884009	BMS1P22	gain
chr5	14699223	14699465	LOC100130744	gain
chr17	28852134	28852375	TBC1D29	gain
chr9	28097276	28097491	C9orf72	gain
chr3	23394716	23394924	MIR548AC	gain
chr1	66102514	66102740	LEPR	gain
chr12	56117971	56118365	CD63	gain
chr14	58777778	58778017	ARID4A	gain
chr1	213994894	213995092	LINC00538	gain
chr2	190578510	190578872	ANKAR	gain
chr22	17252223	17252507	LINC01665	gain
chr11	88054672	88054983	CTSC	gain
chr19	52889151	52889373	ZNF528-AS1	gain
chr1	91677804	91678002	ZNF644	gain
chr15	62359901	62360165	C2CD4A	gain
chr5	140710688	140711024	PCDHGA1	gain
chr13	55229029	55229272	MIR1297	gain
chr18	7967851	7968138	LOC100192426	gain
chr3	10861646	10861854	SLC6A11	gain
chr8	142188358	142188654	DENND3	gain
chr2	46412845	46413356	EPAS1	gain
chr19	36263947	36264145	ARHGAP33	gain
chr19	18942970	18943302	UPF1	gain
chr8	54697583	54697800	ATP6V1H	gain
chr4	11174708	11174957	MIR572	gain
chr11	126364	126649	LINC01001	gain
chr5	180699865	180700063	TRIM52-AS1	gain
chr6	90006527	90006799	GABRR2	gain
chrX	73288984	73289182	JPX	gain
chr13	40935231	40935429	LINC00598	gain
chr2	74345873	74346103	BOLA3	gain
chr7	29620843	29621041	PRR15	gain
chr18	49942972	49943170	DCC	gain
chr3	119571674	119571963	NR1I2	gain
chr12	94879052	94879266	CEP83-DT	gain
chr8	73392995	73393194	KCNB2	gain
chr5	91597271	91597502	ARRDC3	gain
chr4	104451649	104451869	LINC02428	gain
chr7	148992092	148992536	LOC155060	gain
chr2	8871438	8871644	ID2	gain
chr2	13661059	13661278	LOC100506474	gain
chr14	43440922	43441120	LRFN5	gain
chr22	20782716	20782972	SCARF2	gain
chr11	65562760	65562958	OVOL1-AS1	gain
chr12	43868169	43868562	ADAMTS20	gain
chr4	124072241	124072515	SPATA5	gain
chr1	25931937	25932135	MAN1C1	gain
chr4	1982923	1983274	MIR943	gain
chr15	84954364	84954562	LOC103171574	gain
chr1	58742892	58743220	DAB1	gain
chr4	99241724	99241951	RAP1GDS1	gain
chr4	76883737	76884253	LOC101928809	gain
chr16	86572416	86572657	MTHFSD	gain
chr7	50972014	50972248	GRB10	gain
chr5	161459236	161459434	LINC01202	gain
chr12	31883232	31883770	AMN1	gain
chr16	89936051	89936322	TCF25	gain
chr4	13408742	13408945	RAB28	gain
chr2	10005044	10005268	TAF1B	gain
chr7	141683728	141684588	TAS2R38	gain
chr7	75043230	75043487	NSUN5P1	gain
chr2	177017625	177017919	HOXD4	gain
chr11	27677634	27677832	BDNF	gain
chr12	100631082	100631303	DEPDC4	gain
chr21	45904332	45904610	LINC02575	gain
chr18	77658671	77659160	KCNG2	gain
chr20	3716272	3716531	HSPA12B	gain
chr5	179339821	179340042	TBC1D9B	gain
chr13	77600903	77601116	FBXL3	gain
chr5	127214797	127215125	CCDC192	gain
chr15	59387010	59387252	CCNB2	gain
chr15	45439891	45440435	DUOX1	gain
chr2	105976374	105976607	C2orf49	gain
chr11	66127917	66128125	SLC29A2	gain
chr6	28251651	28251884	PGBD1	gain
chr11	59318448	59318813	OR4D9	gain
chr4	76327718	76327916	LINC02483	gain
chrX	48538392	48538610	WAS	gain
chr14	71048132	71048348	MED6	gain
chr6	100537218	100537471	MCHR2	gain
chr11	5500257	5500455	OR52D1	gain
chr8	108256218	108256839	ANGPT1	gain
chr3	128282508	128282706	LINC01565	gain
chr16	3191389	3192110	CASP16P	gain
chr8	84365851	84366254	LINC01419	gain
chr3	127513617	127513827	MGLL	gain
chr3	13036747	13036957	IQSEC1	gain
chr1	16923587	16923785	NBPF1	gain
chr7	5485293	5485499	LOC100129484	gain
chr5	150892941	150893240	MIR6499	gain
chr12	133518795	133519025	ZNF605	gain
chr2	217110173	217110392	LINC01963	gain
chr4	155579206	155579851	FGG	gain
chr11	22309824	22310293	SLC17A6	gain
chr18	1835731	1835976	LINC00470	gain
chr8	38269556	38269817	LETM2	gain
chr2	47085844	47086068	LINC01119	gain
chr1	246574619	246574819	SMYD3	gain
chr4	4276115	4276343	LYAR	gain
chr5	144758729	144758927	PRELID2	gain
chr1	71519070	71519337	PTGER3	gain
chr11	133512870	133513069	OPCML	gain
chr4	75181225	75181541	EPGN	gain
chr11	66510664	66511016	C11orf80	gain
chr19	36430805	36431203	LRFN3	gain
chrX	103324886	103325086	H2BFXP	gain
chr2	176881736	176881996	LNPK	gain
chr15	65582689	65582973	PARP16	gain
chr19	17435472	17435678	ANO8	gain
chr2	174076341	174076573	MAP3K20-AS1	gain
chr5	12660657	12660855	MIR4454	gain
chr1	210087727	210088011	SYT14	gain
chr8	142217513	142217740	SLC45A4	gain
chr8	73951399	73951634	TERF1	gain
chr1	88267187	88267402	LINC01364	gain
chr2	69871561	69872168	AAK1	gain
chr2	26204499	26204727	KIF3C	gain
chr5	92880374	92880598	NR2F1-AS1	gain
chr1	183632620	183632969	APOBEC4	gain
chr19	45853745	45853993	KLC3	gain
chr6	166006297	166006496	PDE10A	gain
chr21	16418831	16419109	NRIP1	gain
chr9	108397394	108397656	TAL2	gain
chr13	51130856	51131388	DLEU1-AS1	gain
chrX	12907939	12908204	TLR8	gain
chr12	74896839	74897137	ATXN7L3B	gain
chr18	72710873	72711113	ZADH2	gain
chr10	134586652	134586862	NKX6-2	gain
chr8	26974373	26974582	STMN4	gain
chr19	5912218	5912492	CAPS	gain
chr15	83667607	83667989	C15orf40	gain
chr12	58350499	58350831	ATP23	gain
chr15	84321942	84322243	ADAMTSL3	gain
chr17	36890452	36890699	CISD3	gain
chr11	62482293	62482505	BSCL2	gain
chr9	140195468	140196294	NRARP	gain
chr16	4510502	4510885	NMRAL1	gain
chr3	152960494	152960887	RAP2B	gain
chr4	2114440	2114638	NAT8L	gain
chr5	38942780	38942979	OSMR	gain
chr18	47798900	47799189	CFAP53	gain
chr4	85578406	85578628	CDS1	gain
chr5	176637936	176638156	NSD1	gain
chr17	53032087	53032620	STXBP4	gain
chr1	71702839	71703039	ZRANB2-AS2	gain
chr9	82113298	82113533	TLE4	gain
chr5	69379133	69379351	SMN1	gain
chr13	33364926	33365124	LINC00423	gain
chr1	178514534	178514742	C1orf220	gain
chr3	119961558	119962306	GPR156	gain
chr17	36926320	36926644	PSMB3	gain
chrX	49579917	49580115	PAGE4	gain
chr12	49491061	49491485	DHH	gain
chr8	82681798	82681996	CHMP4C	gain
chr17	74308773	74308983	QRICH2	gain
chr3	52521528	52521927	STAB1	gain
chr6	24429017	24429232	MRS2	gain
chr1	42719873	42720072	FOXJ3	gain
chr11	63945965	63946190	STIP1	gain
chr10	46764784	46765205	BMS1P1	gain
chr4	7626297	7626699	AFAP1-AS1	gain
chr6	120525712	120525960	MIR3144	gain
chr11	627659	628138	SCT	gain
chr20	40836275	40836540	LOC101927159	gain
chr19	20748291	20748496	ZNF737	gain
chr15	23961507	23961713	NDN	gain
chr1	64645202	64645400	UBE2U	gain
chr2	155814706	155814967	KCNJ3	gain
chr19	643565	643831	FGF22	gain
chr22	17603472	17603696	LINC01664	gain
chr11	129105569	129105932	ARHGAP32	gain
chr19	44477711	44477947	ZNF155	gain
chr6	53101073	53101476	MIR5685	gain
chr19	53717741	53717991	ZNF818P	gain
chr7	97923779	97924080	BRI3	gain
chr10	82292272	82292578	LOC102723703	gain
chr14	43733045	43733244	FSCB	gain
chr19	20990003	20990216	ZNF66	gain
chr19	24359476	24359769	HAVCR1P1	gain
chr11	76642171	76642372	ACER3	gain
chr4	142502142	142502504	IL15	gain
chr14	93261284	93261515	GOLGA5	gain
chr5	435526	435974	EXOC3-AS1	gain
chr3	32207415	32207642	GPD1L	gain
chr18	7673771	7673985	PTPRM	gain
chr12	92199255	92199573	LINC01619	gain
chr17	18570565	18570763	FOXO3B	gain
chr15	29102282	29102548	APBA2	gain
chr18	29206841	29207039	TTR	gain
chr17	25429761	25430165	LOC105371703	gain
chr19	18475064	18475266	GDF15	gain
chr10	31812957	31813189	ZEB1	gain
chr11	95543721	95543947	CEP57	gain
chr17	34578540	34578874	TBC1D3G	gain
chr2	164979548	164979749	FIGN	gain
chr8	12957912	12958112	DLC1	gain
chr16	64055	64328	DDX11L10	gain
chr19	2224456	2224654	MIR1227	gain
chr3	126306812	126307079	TXNRD3NB	gain
chr13	39575391	39575589	STOML3	gain
chr1	212502513	212502712	SNORA16B	gain
chr7	98631868	98632082	LOC101927550	gain
chr13	60425034	60425233	DIAPH3-AS1	gain
chr17	20200340	20200538	CCDC144CP	gain
chr5	102894735	102895151	NUDT12	gain
chr6	38128927	38129125	BTBD9-AS1	gain
chrX	71424842	71425185	PIN4	gain
chr16	1004392	1004615	LMF1	gain
chr17	34794731	34794957	TBC1D3F	gain
chr5	1262184	1262404	TERT	gain
chr4	114412635	114412899	ANK2	gain
chr13	96326626	96326824	DNAJC3-DT	gain
chr8	78766075	78766281	LOC102724874	gain
chr6	26697901	26698130	ZNF322	gain
chr9	140069393	140069920	TMEM210	gain
chr12	51747242	51747494	CELA1	gain
chr12	56507407	56507650	RPL41	gain
chr1	39977850	39978048	OXCT2P1	gain
chr15	74805758	74806153	ARID3B	gain
chr8	36265951	36266317	KCNU1	gain
chr2	100021001	100021257	EIF5B	gain
chr8	142220290	142220518	SLC45A4	gain
chr9	101443303	101443507	GABBR2	gain
chr1	109466796	109467020	CLCC1	gain
chr19	23402174	23402404	ZNF724	gain
chr2	241408211	241408459	LOC100130449	gain
chr4	128884641	128884852	ABHD18	gain
chr16	54079808	54080388	FTO-IT1	gain
chr6	131149945	131150165	SMLR1	gain
chr11	61116176	61116575	CYB561A3	gain
chr17	72844417	72844661	GRIN2C	gain
chr2	113495053	113495323	NT5DC4	gain
chr6	80288802	80289053	LCA5	gain
chr12	53903197	53903462	NPFF	gain
chr2	176455265	176455541	ATP5MC3	gain
chr8	82083014	82083426	PAG1	gain
chr15	79743831	79744151	KIAA1024	gain
chr16	5092308	5092517	NAGPA	gain
chr4	29668312	29668549	LINC02472	gain
chr7	65821828	65822028	LINC00174	gain
chr21	34876210	34876568	DNAJC28	gain
chr2	88930990	88931188	LOC101928403	gain
chr3	178960679	178960894	KCNMB3	gain
chr14	57944976	57945221	CCDC198	gain
chr2	228909806	228910009	SPHKAP	gain
chr7	14746923	14747128	DGKB	gain
chr11	67597224	67597583	FAM86C2P	gain
chr10	5436149	5436358	TUBAL3	gain
chr1	206629282	206629503	IKBKE	gain
chr2	17341508	17341719	RAD51AP2	gain
chr1	859385	859613	SAMD11	gain
chr2	160900940	160901434	PLA2R1	gain
chr3	112768721	112769170	NEPRO	gain
chr16	57784702	57784904	KATNB1	gain
chr18	42258421	42258777	SETBP1	gain
chr14	32670286	32670673	RNU6-2	gain
chr14	61038582	61038842	SIX6	gain
chr20	34832789	34832995	AAR2	gain
chr21	47711299	47711837	YBEY	gain
chr14	76116674	76116921	ERG28	gain
chr12	121067983	121068250	CABP1	gain
chr18	319729	320036	THOC1	gain
chr14	67707338	67707536	MPP5	gain
chr18	32842495	32842727	ZNF397	gain
chr7	5887435	5887896	ZNF815P	gain
chr10	115329639	115329931	HABP2	gain
chr15	34437417	34437658	PGBD4	gain
chr11	8951269	8951805	C11orf16	gain
chrX	154586537	154586792	LOC101927830	gain
chr4	2940391	2940589	NOP14-AS1	gain
chr11	68384072	68384290	GAL	gain
chr10	80193674	80193947	LINC00595	gain
chr4	951255	951527	DGKQ	gain
chr5	104448608	104448938	RAB9BP1	gain
chr14	77893395	77893790	NOXRED1	gain
chr3	197945435	197945715	FAM157A	gain
chr9	70917720	70917918	FOXD4L3	gain
chr1	145779121	145779319	GPR89A	gain
chr15	51603552	51603816	MIR7973-1	gain
chr3	31865888	31866086	OSBPL10-AS1	gain
chr13	100545119	100545342	LOC101927437	gain
chr13	61286057	61286255	LINC00378	gain
chr5	118471684	118471967	MIR5706	gain
chr7	22611479	22612138	LOC100506178	gain
chr1	792769	793071	FAM41C	gain
chr4	54439860	54440086	LNX1	gain
chr10	110074376	110074614	LINC01435	gain
chr11	128844400	128844671	TP53AIP1	gain
chr22	47569356	47569593	LOC339685	gain
chr15	63966923	63967218	USP3-AS1	gain
chr9	30429131	30429378	LINC01242	gain
chr10	123847231	123847430	TACC2	gain
chr13	59102784	59102982	LINC00374	gain
chr17	26532354	26532552	PYY2	gain
chr16	48778478	48778729	N4BP1	gain
chr5	149216125	149216478	PPARGC1B	gain
chr11	66295932	66296192	ZDHHC24	gain
chr18	48103	48377	TUBB8P12	gain
chr11	51096510	51096708	OR4A5	gain
chr19	21372735	21372998	ZNF431	gain
chr5	171247735	171248659	SMIM23	gain
chr10	97440070	97440273	TCTN3	gain
chr7	12729187	12729426	ARL4A	gain
chr1	27113885	27114311	PIGV	gain
chr6	127918385	127918644	C6orf58	gain
chr7	83592337	83592557	SEMA3A	gain
chr9	102009376	102009577	SEC61B	gain
chr20	412261	412522	RBCK1	gain
chr6	111225907	111226203	AMD1	gain
chr1	724492	724808	LOC100288069	gain
chr2	156823626	156823928	LINC01876	gain
chr1	147737191	147737500	LOC101927468	gain
chr12	46754541	46754815	SLC38A2	gain
chr11	46623435	46623718	AMBRA1	gain
chr4	140367941	140368283	RAB33B	gain
chr7	36895060	36895305	MIR1200	gain
chr3	128269012	128269266	LINC01565	gain
chr7	96810335	96810562	SDHAF3	gain
chr18	68760557	68760755	GTSCR1	gain
chr3	186373429	186373925	HRG	gain
chr14	81687777	81688230	GTF2A1	gain
chr12	106867598	106867815	RFX4	gain
chr17	770231	770465	NXN	gain
chr3	142198228	142198597	XRN1	gain
chr10	33284832	33285056	ITGB1	gain
chr11	6662548	6662773	DCHS1	gain
chr4	21162793	21163009	KCNIP4	gain
chr3	128209477	128209688	GATA2-AS1	gain
chr13	95279387	95279595	GPR180	gain
chr22	18900317	18900548	DGCR6	gain
chr7	6505550	6505764	DAGLB	gain
chr3	22731017	22731235	UBE2E2-AS1	gain
chr5	140213832	140214067	PCDHA7	gain
chrX	65486838	65487047	HEPH	gain
chr7	99819999	99820212	PVRIG	gain
chr19	23583502	23583710	ZNF91	gain
chr8	144988219	144988546	PLEC	gain
chr16	14858777	14859023	NPIPA3	gain
chr8	125704986	125705257	MTSS1	gain
chrX	131331055	131331297	RAP2C	gain
chr17	58208896	58209096	CA4	gain
chr3	120453366	120453608	RABL3	gain
chrX	93196170	93196380	FAM133A	gain
chr8	18244073	18244439	NAT2	gain
chr9	119330822	119331112	ASTN2-AS1	gain
chr11	12023025	12023224	DKK3	gain
chr14	93712007	93712205	GON7	gain
chr19	2936394	2936592	ZNF77	gain
chr5	91596538	91596743	ARRDC3	gain
chr17	80902552	80902890	B3GNTL1	gain
chr6	153834386	153834584		gain
chr2	83694048	83694248	LINC01809	gain
chrX	108764245	108764443	NXT2	gain
chr5	26307888	26308117	CDH9	gain
chr6	71492497	71493183	SMAP1	gain
chr12	105576586	105576944	APPL2	gain
chr19	35941389	35941934	FFAR2	gain
chr22	51052191	51052389	MAPK8IP2	gain
chr1	147806860	147807058	MIR5087	gain
chr16	28970363	28970598	MIR4517	gain
chr13	106816446	106816646	LINC00460	gain
chr5	81549960	81550209	RPS23	gain
chr3	51682490	51682688	TEX264	gain
chr1	154918322	154918547	PMVK	gain
chr20	2945600	2945812	PTPRA	gain
chr13	75936375	75936575	TBC1D4	gain
chr12	45765931	45766367	ANO6	gain
chr20	10015891	10016122	ANKEF1	gain
chr19	40698088	40698288	MAP3K10	gain
chr2	81809806	81810166	LINC01815	gain
chr5	21563639	21563844	GUSBP1	gain
chr20	52060533	52060989	LOC101927770	gain
chr7	110885944	110886227	LRRN3	gain
chr9	107510587	107510827	NIPSNAP3A	gain
chr5	82808141	82808357	VCAN	gain
chrX	26704961	26705168	VENTXP1	gain
chr7	150407186	150407505	GIMAP1-GIMAP5	gain
chr12	80842404	80842619	PTPRQ	gain
chr14	92470462	92470931	TRIP11	gain
chr1	17019558	17020019	MIR3675	gain
chr8	124262299	124262531	C8orf76	gain
chr1	142850538	142850789	ANKRD20A12P	gain
chr8	99631039	99631737	KCNS2	gain
chr20	60520169	60521015	MIR1257	gain
chr12	75270433	75270677	KCNC2	gain
chr5	92507702	92507927	NR2F1-AS1	gain
chr9	72125067	72125265	APBA1	gain
chr1	76924042	76924357	LINC02567	gain
chr5	129243804	129244034	CHSY3	gain
chr9	126162626	126162963	MIR601	gain
chr5	56095602	56095806	MAP3K1	gain
chr21	38515322	38515605	TTC3-AS1	gain
chr6	26723889	26724432	ZNF322	gain
chr6	109584863	109585061	CCDC162P	gain
chr21	18749661	18749886	LINC01549	gain
chrX	23256772	23257043	PTCHD1-AS	gain
chr5	65084083	65084317	NLN	gain
chr5	6967995	6968219	MIR4278	gain
chr4	53963831	53964071	RASL11B	gain
chr14	64938762	64938998	AKAP5	gain
chr2	232237810	232238046	MIR4777	gain
chr20	13365976	13366193	ISM1-AS1	gain
chr9	30160672	30160892	LINC01242	gain
chr6	146229126	146229402	SHPRH	gain
chr6	87636505	87636711	HTR1E	gain
chr5	74319738	74320070	GCNT4	gain
chr22	24315084	24315449	DDT	gain
chr9	2654037	2654269	VLDLR-AS1	gain
chr12	44181304	44181677	TWF1	gain
chr4	54690811	54691067	LOC100506444	gain
chr5	28504268	28504827	LINC02103	gain
chr8	8887351	8887638	MIR4660	gain
chr7	21470170	21470472	SP4	gain
chr1	65296663	65296889	RAVER2	gain
chr6	127839767	127840117	SOGA3	gain
chr9	80023851	80024221	GNA14-AS1	gain
chr12	132417288	132417516	PUS1	gain
chr3	4068168	4068376	LOC100130207	gain
chr11	57615525	57616003	CTNND1	gain
chr6	116948453	116948651	RSPH4A	gain
chr21	27292087	27292285	ATP5PF	gain
chr14	24439703	24440063	DHRS4L2	gain
chr17	58629858	58630093	LINC01999	gain
chr5	134338134	134338383	C5orf66	gain
chr12	27560073	27560279	ARNTL2-AS1	gain
chr16	89736756	89736954	SPATA33	gain
chr19	37266583	37267114	LOC728485	gain
chr16	50828166	50828487	LINC02168	gain
chr14	28246855	28247053	LOC728755	gain
chr19	44605361	44605567	ZNF224	gain
chr7	30830903	30831143	MINDY4	gain
chr7	149275059	149275316	ZNF767P	gain
chr3	190697225	190697423	SNAR-I	gain
chr2	120023259	120023473	STEAP3-AS1	gain
chr6	79607843	79608041	IRAK1BP1	gain
chr4	2741554	2741937	TNIP2	gain
chr17	79504673	79504927	FSCN2	gain
chr4	6690251	6690587	LINC002481	gain
chrX	20246658	20246856	RPS6KA3	gain
chr1	149928385	149928645	MTMR11	gain
chr7	12409582	12409928	VWDE	gain
chr5	78396884	78397082	BHMT	gain
chr19	53270425	53270653	ZNF600	gain
chr16	61817310	61817524	CDH8	gain
chr7	98632807	98633067	LOC101927550	gain
chr2	219219779	219219991	CATIP	gain
chrX	69323524	69323750	IGBP1	gain
chr4	54121425	54121768	SCFD2	gain
chr2	240015968	240016270	MIR4441	gain
chr11	30354462	30354727	ARL14EP	gain
chr21	11184778	11185106	BAGE	gain
chrX	48970370	48970598	GPKOW	gain
chr8	123965259	123965460	DERL1	gain
chr4	44360117	44360351	KCTD8	gain
chr2	186634401	186634688	LOC101927196	gain
chr15	65909082	65909280	SLC24A1	gain
chr3	108374832	108375369	CIP2A	gain
chr2	73921968	73922237	NAT8B	gain
chr4	40123579	40124002	LOC344967	gain
chr1	54378390	54378588	DIO1	gain
chr2	208469720	208469926	METTL21A	gain
chr1	29196882	29197121	EPB41	gain
chr1	1379675	1379899	ATAD3C	gain
chr5	188910	189403	LRRC14B	gain
chr3	15229485	15229826	COL6A4P1	gain
chr5	100444502	100444731	ST8SIA4	gain
chr2	155143801	155143999	LOC100144595	gain
chr13	113842450	113843012	CUL4A	gain
chr16	639388	639648	RAB40C	gain
chr17	42750620	42750833	CCDC43	gain
chr4	127853462	127853669	INTU	gain
chr8	18076953	18077151	NAT1	gain
chr4	2078257	2078520	NAT8L	gain
chr9	93958073	93958553	LINC00484	gain
chr12	120125786	120126047	PRKAB1	gain
chr19	41333682	41334013	CYP2T1P	gain
chr9	97280472	97281024	PCAT7	gain
chr3	4298862	4299135	SETMAR	gain
chr5	179295406	179295604	LOC100996419	gain
chr14	24388049	24388287	DHRS4	gain
chr4	16285058	16285597	TAPT1-AS1	gain
chr21	45897656	45898296	LINC02575	gain
chr15	63594624	63594856	APH1B	gain
chr5	179264458	179264673	SQSTM1	gain
chr19	4511085	4511573	PLIN4	gain
chr16	85178191	85178687	LINC02139	gain
chr19	11041685	11041939	YIPF2	gain
chr8	100077098	100078117	VPS13B	gain
chr9	131078221	131078488	TRUB2	gain
chr1	27328809	27329356	TRNP1	gain
chr18	43754257	43754464	C18orf25	gain
chr14	70949132	70949402	ADAM20P1	gain
chr12	47152973	47153297	SLC38A4	gain
chr14	75169432	75169642	AREL1	gain
chr3	125658740	125659075	ALG1L	gain
chr20	10036220	10036435	ANKEF1	gain
chr9	111782473	111782693	CTNNAL1	gain
chr8	92207167	92207916	MIR4661	gain
chr4	162754834	162755032	LOC101928052	gain
chr4	12873470	12873668	RAB28	gain
chr20	51160097	51160331	LINC01524	gain
chr1	247131328	247131530	AHCTF1	gain
chr2	73954819	73955295	TPRKB	gain
chr11	33738730	33738965	CD59	gain
chr6	12145192	12145606	HIVEP1	gain
chr16	4348868	4349132	GLIS2	gain
chr4	87059040	87059290	LOC101929064	gain
chr4	115236575	115236942	UGT8	gain
chr7	103818150	103818600	ORC5	gain
chr1	2508702	2508958	FAM213B	gain
chr7	130619720	130619933	LINC00513	gain
chr22	46008772	46009103	LINC01589	gain
chr1	25893939	25894151	LDLRAP1	gain
chr11	14652174	14652377	PSMA1	gain
chr2	176351403	176351628	ATP5MC3	gain
chrX	97683688	97683925	DIAPH2-AS1	gain
chr13	33809026	33809224	STARD13	gain
chr15	41271571	41271771	CHAC1	gain
chr8	26256395	26256654	BNIP3L	gain
chr18	66454027	66454225	CCDC102B	gain
chr4	2745908	2746116	TNIP2	gain
chrX	71482685	71483042	RPS4X	gain
chr7	44141937	44142161	AEBP1	gain
chr3	127862279	127862482	EEFSEC	gain
chr8	99275741	99276235	NIPAL2	gain
chr12	80422981	80423189	PPP1R12A	gain
chr5	136068022	136068220	TRPC7	gain
chr6	103939245	103939805	HACE1	gain
chr10	103335793	103336003	POLL	gain
chr12	87423029	87423438	MGAT4C	gain
chr3	109479437	109479765	MIR4445	gain
chr3	194280757	194280955	TMEM44-AS1	gain
chrX	48819714	48820027	OTUD5	gain
chr19	44732621	44732993	ZNF227	gain
chr15	82809448	82809652	GOLGA6L9	gain
chr3	111934043	111934286	SLC9C1	gain
chr9	6532854	6533090	GLDC	gain
chr6	56917610	56917917	KIAA1586	gain
chr7	111062836	111063034	IMMP2L	gain
chr21	22852540	22852780	LINC00317	gain
chr6	50450215	50450422	TFAP2D	gain
chr3	58803776	58803974	C3orf67-AS1	gain
chr11	58892487	58893087	FAM111A	gain
chr8	9017312	9017541	PPP1R3B	gain
chr6	5269335	5269533	FARS2	gain
chr15	20518532	20518737	CHEK2P2	gain
chr16	4780591	4780868	ANKS3	gain
chr2	86371492	86371745	SNORD94	gain
chr3	157160774	157161064	PTX3	gain
chr3	37021760	37021959	EPM2AIP1	gain
chr15	35279602	35279800	ZNF770	gain
chr16	20735167	20735365	THUMPD1	gain
chr8	88498562	88498964	DCAF4L2	gain
chr16	88597542	88598001	LOC100128882	gain
chr2	50103532	50103743	NRXN1	gain
chr9	95312313	95312511	ECM2	gain
chr2	27353635	27353836	PREB	gain
chr19	33791306	33791545	CEBPA	gain
chr20	12424165	12424376	LOC102606466	gain
chr15	30012576	30012786	LOC100130111	gain
chr18	56196130	56196331	SNORA108	gain
chr2	25048698	25048919	PTRHD1	gain
chr7	73646174	73646523	LAT2	gain
chr20	61797492	61797859	MIR124-3	gain
chr17	17396103	17396332	RASD1	gain
chr15	59064047	59064480	MINDY2	gain
chr7	113174704	113174932	PPP1R3A	gain
chr2	202160199	202160630	CASP8	gain
chr7	136517250	136517460	CHRM2	gain
chr10	104386965	104387166	TRIM8	gain
chr9	131048290	131048488	SWI5	gain
chr12	31226061	31226283	DDX11	gain
chr6	165783786	165784004		gain
chr10	31761927	31762153	ZEB1	gain
chr21	44300210	44300429	WDR4	gain
chr4	54594758	54594959	LOC100506444	gain
chr4	21637427	21637641	LOC105374516	gain
chrX	105257101	105257531	SERPINA7	gain
chr8	121641196	121641450	LOC101927543	gain
chr14	76549633	76549831	GPATCH2L	gain
chr2	47141852	47142127	MCFD2	gain
chr11	62361045	62361290	TUT1	gain
chr11	118100276	118100532	JAML	gain
chr1	24104228	24104567	ELOA-AS1	gain
chr15	28400115	28400334	OCA2	gain
chr19	21131632	21132051	ZNF85	gain
chr1	54702970	54703436	SSBP3-AS1	gain
chr21	38485850	38486068	TTC3	gain
chr8	108253655	108253881	ANGPT1	gain
chr2	63950009	63950207	UGP2	gain
chr1	83609727	83609938	LINC01361	gain
chr14	76709232	76709637	GPATCH2L	gain
chr12	29478002	29478200	LOC100506606	gain
chr6	27101742	27101979	HIST1H2AG	gain
chr7	7640164	7640365	MIOS	gain
chrY	8972287	8972485	RBMY1A3P	gain
chr22	21495579	21495785	LOC102724728	gain
chr10	122666317	122666550	WDR11-AS1	gain
chr10	75010260	75010675	MRPS16	gain
chr1	201983098	201983309	ELF3	gain
chr16	88780972	88781234	MIR4722	gain
chr17	8124036	8124295	LINC00324	gain
chr7	151818779	151819095	GALNT11	gain
chr18	73936324	73936879	LINC01893	gain
chr3	6809476	6809674	GRM7-AS3	gain
chrX	85813057	85813570	DACH2	gain
chr3	124890101	124890571	MIR5092	gain
chrY	244313	244651	LINC00685	gain
chr10	16632797	16633240	C1QL3	gain
chr6	53133732	53133957	MIR5685	gain
chr1	40952611	40952919	ZFP69	gain
chr5	70860910	70861110	MCCC2	gain
chr3	158439534	158439965	RARRES1	gain
chr18	51040115	51040349	LINC01919	gain
chr19	636808	637046	FGF22	gain
chr20	62590689	62590890	UCKL1	gain
chr19	12190758	12191261	ZNF788P	gain
chr11	120930770	120930980	TBCEL	gain
chr2	17721324	17721685	VSNL1	gain
chr6	31164801	31165389	HCG27	gain
chr20	24886518	24886805	CST7	gain
chr3	172791870	172792076	SPATA16	gain
chr4	109588486	109588886	OSTC	gain
chr2	155933656	155934032	KCNJ3	gain
chr8	145733035	145733293	MFSD3	gain
chr12	9119382	9119633	KLRG1	gain
chrX	23722646	23722854	PRDX4	gain
chr12	6958770	6958998	CDCA3	gain
chr1	1335571	1335823	LOC148413	gain
chr18	19292273	19292606	ABHD3	gain
chr12	123968552	123968750	SNRNP35	gain
chr9	85370614	85370823	RASEF	gain
chr10	25808632	25808838	LINC00836	gain
chr5	142783780	142784006	NR3C1	gain
chr5	99022753	99023044	LINC02113	gain
chr5	32081825	32082031	GOLPH3	gain
chr7	50491630	50492198	FIGNL1	gain
chr11	81870266	81870933	MIR4300HG	gain
chr2	120446196	120446697	TMEM177	gain
chr13	96643162	96643442	UGGT2	gain
chr5	64890171	64890369	TRIM23	gain
chr16	14243438	14243668	MKL2	gain
chr22	31283752	31283952	OSBP2	gain
chr15	70601132	70601527	LINC02205	gain
chr17	45096329	45096633	ARL17A	gain
chr5	91578325	91578530	ARRDC3	gain
chr5	180752132	180752406	LOC100132062	gain
chr6	52869763	52870066	GSTA4	gain
chr1	28968989	28969463	TAF12	gain
chr12	73678372	73678570	LINC02444	gain
chr3	20053814	20054106	PP2D1	gain
chr1	44937197	44937413	RNF220	gain
chr3	152953923	152954133	RAP2B	gain
chr4	154291137	154291484	MND1	gain
chr2	238032012	238032438	COPS8	gain
chr10	43009937	43010142	ZNF37BP	gain
chr2	83444663	83445016	LINC01809	gain
chr2	3495302	3495546	ADI1	gain
chr1	144891761	144891981	PDE4DIP	gain
chr13	34521792	34522088	RFC3	gain
chr17	1961878	1962224	HIC1	gain
chr9	115233540	115233814	KIAA1958	gain
chr11	126164897	126165099	DCPS	gain
chr22	42315449	42315851	MIR378I	gain
chr2	135585199	135585415	ACMSD	gain
chr5	55010773	55010983	SLC38A9	gain
chr12	25640023	25640584	LMNTD1	gain
chr1	104068796	104069002	RNPC3	gain
chr6	55232086	55232284	GFRAL	gain
chr5	102456151	102456378	PPIP5K2	gain
chr12	62585210	62585775	FAM19A2	gain
chr4	77952097	77952580	CCNI	gain
chrX	148419127	148419568	IDS	gain
chr12	110479804	110480138	C12orf76	gain
chr5	97886810	97887008	RGMB	gain
chr4	6324815	6325013	WFS1	gain
chr3	23309028	23309334	UBE2E2	gain
chr14	19687910	19688121	BMS1P22	gain
chr2	158165208	158165413	ERMN	gain
chr8	127565241	127565452	FAM84B	gain
chr1	11889783	11890024	NPPA-AS1	gain
chr7	17473084	17473295	KCCAT333	gain
chr18	541324	541577	LINC01925	gain
chr3	168549119	168549346	LINC02082	gain
chr19	4800390	4801115	FEM1A	gain
chr1	154455847	154456048	SHE	gain
chr2	69889119	69889333	AAK1	gain
chr3	43529729	43529954	ANO10	gain
chr14	53511852	53512243	FERMT2	gain
chr4	40440505	40440765	MIR4802	gain
chr5	100638847	100639050	ST8SIA4	gain
chr16	68863652	68863854	TANGO6	gain
chr7	158314537	158315020	MIR595	gain
chr17	35973851	35974135	MIR378J	gain
chr12	6429678	6429879	PLEKHG6	gain
chr11	6208557	6208812	OR52W1	gain
chr22	20380999	20381210	TMEM191B	gain
chr7	139701751	139702016	PARP12	gain
chr16	86560588	86560992	FOXF1	gain
chr5	10195753	10196082	FAM173B	gain
chrX	21827837	21828057	MBTPS2	gain
chr2	171823015	171823251	GORASP2	gain
chrX	47342808	47343488	ZNF41	gain
chr19	51592672	51592960	KLK14	gain
chr5	44838666	44838984	MRPS30	gain
chr17	66424912	66425165	MIR635	gain
chr2	214541924	214542184	MIR4438	gain
chr3	154342109	154342307	GPR149	gain
chr8	123834526	123834866	ZHX2	gain
chr5	18814589	18814845	LINC02223	gain
chr12	127582647	127582928	LINC02405	gain
chr10	115664763	115664983	NHLRC2	gain
chr2	178187833	178188051	MIR6512	gain
chr8	125313681	125314078	LOC101927588	gain
chr12	103828522	103828773	C12orf42	gain
chr21	16306642	16306871	LINC02246	gain
chr2	85820220	85820442	RNF181	gain
chr1	229392988	229393414	RAB4A	gain
chr1	119683340	119683566	WARS2	gain
chr8	38292519	38292717	FGFR1	gain
chr4	104634299	104634618	TACR3	gain
chr14	24675581	24675785	TSSK4	gain
chr10	51587052	51587362	NCOA4	gain
chr4	65707873	65708119	LINC02232	gain
chr13	31877326	31877563	B3GLCT	gain
chr12	56726736	56726945	PAN2	gain
chr19	56132052	56132815	ZNF784	gain
chr10	131579796	131580183	MIR4297	gain
chr18	32720326	32720524	MAPRE2	gain
chr16	57781346	57781645	KATNB1	gain
chr10	125768315	125768513	CHST15	gain
chr6	170815922	170816235	PSMB1	gain
chr2	9631052	9631258	IAH1	gain
chr16	89798247	89798597	ZNF276	gain
chr1	111474547	111474752	LRIF1	gain
chr16	19869337	19869564	GPRC5B	gain
chr9	134135750	134136338	FAM78A	gain
chr7	72412480	72412678	NSUN5P2	gain
chr6	32813043	32813313	PSMB8	gain
chrX	130289811	130290027	ARHGAP36	gain
chr2	170110792	170111002	LRP2	gain
chr1	228155274	228155533	LOC107985355	gain
chr12	80856517	80856718	PTPRQ	gain
chr6	142139316	142139649	NMBR	gain
chr16	2469575	2469801	CCNF	gain
chr19	53652321	53652522	ZNF347	gain
chr8	42155047	42155257	IKBKB	gain
chr16	2610269	2610816	PDPK1	gain
chr7	55248279	55248543	EGFR-AS1	gain
chr10	79542446	79542646	DLG5	gain
chr1	207936155	207936373	CD46	gain
chr19	7928896	7929147	PRR36	gain
chr1	225399331	225399541	LBR	gain
chr2	188992088	188992286	LINC01090	gain
chr19	451565	451905	SHC2	gain
chr22	33759990	33760404	MIR4764	gain
chr19	36831183	36831381	LINC00665	gain
chr7	91214619	91214859	MTERF1	gain
chr2	65731632	65731990	SPRED2	gain
chr6	165371615	165371860	MEAT6	gain
chr4	104630829	104631084	TACR3	gain
chr14	91900987	91901190	CCDC88C	gain
chr5	98264164	98264506	LINC02062	gain
chr6	4954251	4954503	LYRM4-AS1	gain
chr5	135468630	135468832	SMAD5	gain
chr2	136532391	136532614	UBXN4	gain
chr1	63154576	63154777	DOCK7	gain
chr9	132584803	132585106	TOR1A	gain
chr3	157888834	157889163	RSRC1	gain
chr11	35642032	35642236	FJX1	gain
chr19	18989506	18989727	CERS1	gain
chrX	129759178	129759390	FAM45BP	gain
chr3	125336007	125336412	OSBPL11	gain
chr19	21011978	21012386	ZNF66	gain
chr11	63095740	63096243	SLC22A10	gain
chr5	55020885	55021083	SLC38A9	gain
chr2	43774479	43774722	THADA	gain
chr2	63066171	63066399	EHBP1	gain
chr10	134220102	134220321	PWWP2B	gain
chr6	143358036	143358354	LINC01277	gain
chr1	35587800	35588263	ZMYM1	gain
chr2	214436451	214436699	MIR4438	gain
chr19	9767064	9767297	ZNF562	gain
chr11	123503059	123503298	SCN3B	gain
chr18	11881160	11881624	GNAL	gain
chr13	77595649	77595919	FBXL3	gain
chr16	89338660	89339006	LOC105371414	gain
chr15	83666190	83666583	RAMMET	gain
chr11	76676511	76676751	B3GNT6	gain
chr1	76147274	76147514	ACADM	gain
chrX	131350982	131351269	RAP2C	gain
chr20	6551825	6552055	CASC20	gain
chr6	10742431	10742769	TMEM14B	gain
chr16	1348392	1348764	UBE2I	gain
chr3	153267465	153267663	C3orf79	gain
chr4	13615707	13616197	BOD1L1	gain
chr15	79714252	79714450	KIAA1024	gain
chr6	5090470	5090736	PPP1R3G	gain
chr4	74189882	74190080	ANKRD17	gain
chr16	88786323	88786753	MIR4722	gain
chr18	14818691	14819003	MIR3156-2	gain
chr3	164337543	164338086	LINC01324	gain
chr13	52034678	52035488	INTS6-AS1	gain
chr17	3908270	3908507	LINC01975	gain
chr10	92980548	92980778	PCGF5	gain
chr9	95381095	95381296	LOC100128361	gain
chr8	128120519	128120722	PCAT2	gain
chr15	37391634	37391885	MEIS2	gain
chr1	58580976	58581394	DAB1	gain
chr2	86728318	86728710	KDM3A	gain
chr2	53526415	53526613	CHAC2	gain
chr1	174588940	174589435	GPR52	gain
chr7	148851055	148851352	ZNF398	gain
chr7	99487391	99487781	OR2AE1	gain
chr12	31131490	31131721	TSPAN11	gain
chr1	145585431	145585696	MIR6736	gain
chr22	23950634	23950858	DRICH1	gain
chr2	111995496	111995759	MIR4435-2	gain
chr1	173699216	173699460	KLHL20	gain
chr19	18880686	18880898	COMP	gain
chrX	123629272	123629754	SH2D1A	gain
chr4	16239523	16239803	TAPT1-AS1	gain
chr5	134333929	134334194	CATSPER3	gain
chr6	170125237	170125455	PHF10	gain
chr15	83193847	83194204	GOLGA2P10	gain
chr4	84056282	84056480	PLAC8	gain
chr8	128265806	128266012	CASC21	gain
chr5	151125751	151125988	ATOX1	gain
chr6	86733555	86733862	SNHG5	gain
chrX	74732577	74733032	ZDHHC15	gain
chr20	458852	459168	TBC1D20	gain
chr1	19586800	19587036	MRTO4	gain
chr16	85342877	85343114	MIR5093	gain
chr9	45733564	45733849	LOC107984035	gain
chr14	102415992	102416538	DYNC1H1	gain
chrX	153733933	153734590	FAM3A	gain
chrX	153801172	153801370	FAM223B	gain
chr20	62591220	62591428	UCKL1	gain
chr12	110466047	110466248	C12orf76	gain
chr6	111832114	111832584	REV3L	gain
chr5	43034345	43034681	ANXA2R	gain
chr3	50334834	50335069	HYAL3	gain
chr17	57057442	57057675	TRIM37	gain
chr2	79054267	79054485	REG3G	gain
chr14	24445827	24446048	DHRS4L2	gain
chr8	59473013	59473211	SDCBP	gain
chr4	985393	985620	SLC26A1	gain
chr13	51647276	51647527	GUCY1B2	gain
chr4	110658647	110659022	PLA2G12A	gain
chr15	51577284	51577515	CYP19A1	gain
chr6	28245516	28245817	PGBD1	gain
chr12	111154640	111155146	PPP1CC	gain
chr7	148963500	148963700	ZNF783	gain
chr9	37037012	37037352	PAX5	gain
chr2	155797043	155797282	KCNJ3	gain
chr14	40065546	40065822	FBXO33	gain
chrX	49826629	49826923	CLCN5	gain
chr14	26915393	26915762	NOVA1	gain
chr6	32247687	32247885	LOC101929163	gain
chr2	74733713	74734169	PCGF1	gain
chr15	40985577	40985901	RAD51-AS1	gain
chr1	15820201	15820436	CELA2B	gain
chr2	192554420	192554623	LOC105747689	gain
chr19	7088988	7089268	ZNF557	gain
chr7	2747865	2748069	AMZ1	gain
chr14	60990873	60991141	SIX6	gain
chr10	67451463	67451743	LINC01515	gain
chr2	75146773	75146991	LINC01291	gain
chr3	163185286	163185484	LINC01192	gain
chr10	102743368	102743577	MRPL43	gain
chr15	41673673	41673993	NDUFAF1	gain
chr12	13524619	13524928	LINC01559	gain
chr10	5527159	5527357	CALML5	gain
chr3	186395060	186395391	HRG	gain
chr14	75928144	75928412	JDP2	gain
chr9	124208439	124208686	GGTA1P	gain
chrX	130799285	130799502	OR13H1	gain
chrX	49853499	49853706	CLCN5	gain
chr2	118537855	118538069	DDX18	gain
chr11	124362590	124362814	OR8B12	gain
chr7	138874239	138874437	UBN2	gain
chr11	63941835	63942148	MACROD1	gain
chr6	39867478	39867676	LOC100505635	gain
chr18	1660751	1660975	LINC00470	gain
chr4	71920047	71920324	DCK	gain
chr14	24665018	24665216	TM9SF1	gain
chr22	39908463	39908671	ATF4	gain
chr4	107141197	107141653	AIMP1	gain
chr2	31801090	31801301	SRD5A2	gain
chr1	113243692	113243903	RHOC	gain
chr1	170062142	170062370	KIFAP3	gain
chr14	24475343	24475578	DHRS4L1	gain
chr11	28398771	28398969	MIR8068	gain
chr6	156359499	156359822	MIR1202	gain
chr17	40991175	40991561	AOC2	gain
chr15	82292811	82293155	MEX3B	gain
chrX	118704440	118704715	UBE2A	gain
chr12	103224474	103224775	LINC00485	gain
chr15	62295687	62295934	VPS13C	gain
chr5	99184584	99184782	LINC02113	gain
chr8	89698174	89698694	MMP16	gain
chr3	19415824	19416069	MIR4791	gain
chr18	32787698	32787929	ZNF397	gain
chr10	96943934	96944132	ACSM6	gain
chr1	919354	919685	PERM1	gain
chr9	112938590	112938788	C9orf152	gain
chr3	28086041	28087151	CMC1	gain
chr8	614392	614612	ERICH1	gain
chr1	249119861	249120080	SH3BP5L	gain
chr3	162128071	162128385	LINC01192	gain
chr21	46909075	46909275	MIR6815	gain
chr11	56812009	56812284	OR5AK4P	gain
chr9	138899581	138899988	UBAC1	gain
chr7	96633094	96633425	DLX6	gain
chr6	121490249	121490522	TBC1D32	gain
chr11	61018589	61018867	PGA5	gain
chr6	141981537	141981823	NMBR	gain
chr1	164431893	164432366	PBX1	gain
chr15	58838048	58838246	LIPC-AS1	gain
chr2	3485573	3485852	ADI1	gain
chr1	59279541	59279739	LINC01135	gain
chr16	576670	577146	LINC00235	gain
chr1	171344739	171345092	TOP1P1	gain
chr2	232997501	232997711	DIS3L2	gain
chr9	21334843	21335048	KLHL9	gain
chr12	63541189	63541403	AVPR1A	gain
chr12	133018998	133020038	FBRSL1	gain
chr1	244623439	244623659	CATSPERE	gain
chr6	116754651	116754865	CALHM6	gain
chr8	124453638	124453854	WDYHV1	gain
chr1	190783326	190783606	LINC01720	gain
chrX	73214767	73214970	JPX	gain
chr4	77864345	77864556	2020-09-11	gain
chr4	11362491	11362689	MIR572	gain
chr2	156804966	156805349	LINC01876	gain
chr17	8418104	8418323	NDEL1	gain
chr1	246704190	246704409	LINC01743	gain
chr16	29063391	29063616	RRN3P2	gain
chr3	44960113	44960324	TGM4	gain
chr9	98631595	98631822	ERCC6L2	gain
chr19	41397766	41397964	CYP2G1P	gain
chr5	122574272	122574470	LOC105379152	gain
chr8	110587768	110588184	SYBU	gain
chr15	64254435	64255112	LOC101928988	gain
chr14	51618860	51619058	TRIM9	gain
chrY	28375113	28375322	TTTY3B	gain
chr9	77044542	77044782	LOC101927358	gain
chr3	48701155	48701429	LINC02585	gain
chr4	13155622	13155834	RAB28	gain
chr2	73232389	73232655	SFXN5	gain
chr2	139219659	139220001	SPOPL	gain
chr7	13847396	13847799	ETV1	gain
chr2	68783017	68783220	PROKR1	gain
chr8	33229648	33230212	FUT10	gain
chr5	74997010	74997234	POC5	gain
chr7	6200305	6200703	USP42	gain
chr2	166345782	166346176	CSRNP3	gain
chr1	147717851	147718101	LOC101927468	gain
chr5	160320646	160320872	ATP10B	gain
chr4	88482304	88482516	SPARCL1	gain
chr16	14582270	14582593	LINC02130	gain
chr5	45661815	45662013	HCN1	gain
chr17	62896441	62896696	LRRC37A3	gain
chr6	85341391	85341589	TBX18-AS1	gain
chr1	25579941	25580359	RSRP1	gain
chr8	36597925	36598479	KCNU1	gain
chr1	206626671	206626869	IKBKE	gain
chr5	87288002	87288221	TMEM161B	gain
chr4	71243376	71243574	SMR3B	gain
chr6	94345811	94346009	TSG1	gain
chr21	44332580	44332778	ERVH48-1	gain
chr9	28201442	28201656	LINGO2	gain
chr15	49171693	49171973	EID1	gain
chr18	56163478	56163981	MIR3591	gain
chr4	106290434	106290715	TET2-AS1	gain
chrX	10201582	10202452	CLCN4	gain
chr17	42101512	42101790	TMEM101	gain
chr14	89681863	89682070	FOXN3	gain
chr12	71441212	71441410	TSPAN8	gain
chr12	53453405	53453603	MIR6757	gain
chr8	121651926	121652251	LOC101927543	gain
chr22	16151603	16151812	BMS1P22	gain
chr13	20244040	20244522	MPHOSPH8	gain
chr8	30429529	30429731	SMIM18	gain
chr6	28542390	28543111	ZBED9	gain
chr3	32495940	32496193	CMTM6	gain
chr5	40843403	40843828	CARD6	gain
chr21	28234158	28234460	ADAMTS1	gain
chr5	152300323	152300523	LINC01470	gain
chr1	115107433	115107646	BCAS2	gain
chr9	44998035	44998893	LOC105379807	gain
chr10	511651	511849	LOC101930421	gain
chr10	124726945	124727277	PSTK	gain
chrX	7692823	7693265	VCX	gain
chr5	144799243	144799450	PRELID2	gain
chr13	43687052	43687258	LINC00400	gain
chr7	151254074	151254305	RHEB	gain
chr2	133542977	133543241	LYPD1	gain
chr7	105087745	105088431	SRPK2	gain
chr10	14945141	14945340	SUV39H2	gain
chr5	109990973	109991194	TMEM232	gain
chr11	92910684	92911467	SLC36A4	gain
chr12	6298719	6299176	CD9	gain
chr6	104158948	104159146	HACE1	gain
chr3	48698873	48699071	CELSR3	gain
chr22	25660092	25660309	CRYBB2	gain
chr11	65074976	65075175	CDC42EP2	gain
chr12	46589596	46589861	SLC38A1	gain
chr11	47627465	47627814	C1QTNF4	gain
chr7	99798776	99799103	PVRIG	gain
chr4	66046144	66046372	LINC02232	gain
chr1	77572763	77573090	MIR7156	gain
chr18	73966227	73966634	LINC01893	gain
chr3	100233347	100233577	TMEM45A	gain
chr4	8210577	8210809	SH3TC1	gain
chr3	10491060	10491388	MIR885	gain
chr8	90038319	90038517	MMP16	gain
chr3	88190851	88191059	C3orf38	gain
chr17	73488889	73489319	MIR6785	gain
chr10	122677696	122677894	WDR11-AS1	gain
chr19	55727858	55728189	PTPRH	gain
chr11	114182827	114183129	NNMT	gain
chr1	51376079	51376338	FAF1	gain
chr1	100154906	100155119	MIR548AA1	gain
chr11	118866376	118866577	CCDC84	gain
chr6	100841205	100841426	SIM1	gain
chrX	130713367	130713635	OR13H1	gain
chr6	30166619	30166817	TRIM26	gain
chr5	172750033	172750258	STC2	gain
chr3	71632045	71632319	FOXP1	gain
chr19	45540790	45541079	CLASRP	gain
chr3	133651879	133652264	C3orf36	gain
chr3	15218931	15219269	COL6A4P1	gain
chr21	35302402	35302617	LINC00649	gain
chr12	13548455	13548653	LINC01559	gain
chr17	79667730	79667952	MRPL12	gain
chr1	225316359	225316564	DNAH14	gain
chr9	95860598	95860913	CARD19	gain
chr6	40995766	40996297	LOC101929555	gain
chr5	102082023	102082236	PAM	gain
chr1	224056273	224056475	TP53BP2	gain
chr18	23612209	23612462	SS18	gain
chr18	53622435	53622890	LINC01416	gain
chr3	188835849	188836068	TPRG1	gain
chr1	54702602	54702800	SSBP3-AS1	gain
chr6	170202611	170203150	LINC00242	gain
chrX	1555694	1556058	ASMTL	gain
chr22	35850420	35850902	MCM5	gain
chr17	27061092	27061709	NEK8	gain
chr2	77007398	77007596	LOC101927907	gain
chr21	44068953	44069266	PDE9A	gain
chr11	6469958	6470367	HPX	gain
chr6	133524205	133524421	EYA4	gain
chr3	9986950	9987295	PRRT3-AS1	gain
chr12	96640072	96640385	ELK3	gain
chrX	14828690	14828904	FANCB	gain
chrX	106171226	106171458	CLDN2	gain
chr10	52522591	52523027	ASAH2B	gain
chr6	170123330	170123528	PHF10	gain
chr12	32487558	32487777	FGD4	gain
chrX	126350261	126350459	PRR32	gain
chr2	203618022	203618339	ICA1L	gain
chr10	84108325	84108532	NRG3-AS1	gain
chr11	7757343	7757543	OVCH2	gain
chr1	162569197	162569419	DDR2	gain
chr19	50360545	50360743	PTOV1-AS2	gain
chr15	74922193	74922399	CLK3	gain
chr19	1269881	1270116	CIRBP-AS1	gain
chr12	20222032	20222426	LINC02398	gain
chr8	141541396	141541613	CHRAC1	gain
chr5	126228227	126228572	LMNB1	gain
chr6	148484484	148484683	SASH1	gain
chr8	18049361	18049568	NAT1	gain
chr17	4541258	4541456	ALOX15	gain
chr9	131568573	131568771	ENDOG	gain
chr13	41797223	41797427	KBTBD7	gain
chr13	37453557	37453849	SMAD9	gain
chr9	107833411	107833614	ABCA1	gain
chr17	2290438	2290708	MNT	gain
chr5	1586931	1587130	SDHAP3	gain
chr3	183527971	183528183	YEATS2-AS1	gain
chr21	10203356	10203658	TEKT4P2	gain
chr9	26214413	26214611	LOC100506422	gain
chr17	39959382	39959580	P3H4	gain
chr1	53068952	53069325	GPX7	gain
chr9	97922218	97922449	MIR3074	gain
chr3	88202578	88202777	CGGBP1	gain
chr15	98299814	98300082	LINC00923	gain
chr8	140742866	140743088	KCNK9	gain
chr8	110224512	110224710	NUDCD1	gain
chr8	54698197	54698678	ATP6V1H	gain
chr7	45848770	45849100	LOC730234	gain
chr12	6844176	6844421	COPS7A	gain
chrX	49826203	49826472	CLCN5	gain
chr10	79814509	79814924	RPS24	gain
chr19	30388976	30389191	URI1	gain
chr6	35025968	35026166	TCP11	gain
chr6	138737094	138737353	HEBP2	gain
chr17	3581168	3581366	EMC6	gain
chr4	73411103	73411450	ADAMTS3	gain
chr10	75007946	75008180	DNAJC9-AS1	gain
chr2	158115714	158115930	GALNT5	gain
chr2	10006017	10006229	TAF1B	gain
chr13	115037815	115038138	MIR4502	gain
chr15	75890541	75890970	PTPN9	gain
chr14	70837047	70837261	COX16	gain
chr19	54618783	54618989	PRPF31	gain
chr5	147710484	147710770	SPINK9	gain
chr9	72452545	72452743	C9orf135	gain
chr1	116170189	116170393	VANGL1	gain
chrX	84073715	84073940	UBE2DNL	gain
chr12	7250006	7250252	C1R	gain
chr1	40833686	40834072	SMAP2	gain
chr21	34173701	34173954	C21orf62	gain
chr11	126125310	126125511	SRPRA	gain
chr19	53269716	53269921	ZNF600	gain
chr18	9265282	9265634	TWSG1	gain
chr9	74956595	74956793	ZFAND5	gain
chr11	5872837	5873035	OR52E8	gain
chr16	4942086	4942392	UBN1	gain
chr2	190341050	190341356	WDR75	gain
chr17	54463210	54463459	NOG	gain
chrX	87562670	87562868	CPXCR1	gain
chr10	82187203	82187434	FAM213A	gain
chr9	138701780	138702014	CAMSAP1	gain
chr3	150237776	150237986	SERP1	gain
chr7	73007634	73007993	TBL2	gain
chr1	56877360	56877696	LINC01767	gain
chr16	19872981	19873211	GPRC5B	gain
chr2	192629920	192630119	LOC105747689	gain
chr1	43272865	43273063	ERMAP	gain
chr7	76654499	76654701	SPDYE11	gain
chr5	110914854	110915193	STARD4	gain
chr6	56406732	56406931	DST	gain
chr4	7026952	7027158	CCDC96	gain
chr2	69231469	69231689	ANTXR1	gain
chr4	171277635	171277833	LINC01612	gain
chr9	139655629	139656061	LCN8	gain
chr18	49269018	49269261	LINC01630	gain
chr15	57592772	57593062	LINC00926	gain
chr6	9887567	9887775	TFAP2A-AS2	gain
chr1	913745	913945	PERM1	gain
chr1	2107430	2107701	PRKCZ-AS1	gain
chr21	46735145	46735393	LINC00316	gain
chr5	42659516	42659725	GHR	gain
chr6	83722798	83723035	UBE3D	gain
chr8	32617997	32618195	NRG1	gain
chr1	227720162	227720632	ZNF678	gain
chr6	26172307	26172782	HIST1H2BE	gain
chrY	242520	242742	LINC00685	gain
chr5	140764115	140764396	PCDHGA7	gain
chr15	28547282	28547488	HERC2	gain
chr15	77013181	77013386	MIR3713	gain
chr15	67713558	67713756	IQCH-AS1	gain
chr6	53605891	53606118	LRRC1	gain
chr17	37822301	37822590	TCAP	gain
chrX	130383357	130383555	IGSF1	gain
chr5	92598065	92598340	NR2F1-AS1	gain
chr1	38462878	38463426	SF3A3	gain
chr1	96225798	96226002	LOC102723661	gain
chr9	37860634	37860843	SLC25A51	gain
chr12	9548703	9548901	LOC728715	gain
chr22	21244861	21245285	CRKL	gain
chr5	140235845	140236051	PCDHA10	gain
chr16	57060182	57060525	NLRC5	gain
chr4	53684841	53685103	LINC01618	gain
chr12	81186345	81186551	LINC01490	gain
chr7	150743805	150744039	ASIC3	gain
chr3	188921539	188921801	TPRG1	gain
chrX	10417247	10417707	MID1	gain
chr18	27737307	27737525	MIR302F	gain
chr16	84492478	84492946	ATP2C2-AS1	gain
chr19	1377098	1377300	NDUFS7	gain
chr9	81716108	81716839	LOC101927450	gain
chr1	94627877	94628078	ABCA4	gain
chr15	79745573	79745901	KIAA1024	gain
chr11	4621512	4621885	OR52I1	gain
chr16	12666510	12666748	MIR4718	gain
chr9	80336184	80336389	GNA14	gain
chr21	48078788	48079137	PRMT2	gain
chr2	19506443	19506789	MIR4757	gain
chr1	57462165	57462397	C8B	gain
chr4	2344772	2344979	ZFYVE28	gain
chr1	245981164	245981362	KIF26B-AS1	gain
chr3	195375707	195376040	LOC105374297	gain
chr9	4884565	4884854	MIR101-2	gain
chr6	117424693	117424903	VGLL2	gain
chr2	97497344	97497550	ANKRD23	gain
chr8	144345726	144345927	GLI4	gain
chr12	89934461	89934762	POC1B-GALNT4	gain
chr7	32624934	32625170	AVL9	gain
chr6	91822361	91822642	MIR4643	gain
chr12	68295301	68295567	LINC01479	gain
chr11	74598886	74599288	XRRA1	gain
chr17	73617706	73617908	SMIM5	gain
chr17	66372957	66373592	PRKAR1A	gain
chr8	115665731	115666063	TRPS1	gain
chr2	185109319	185109866	MIR548AE1	gain
chr4	147542230	147542445	POU4F2	gain
chr1	207196373	207196578	C1orf116	gain
chr2	242439230	242439484	STK25	gain
chr1	1477020	1477337	TMEM240	gain
chr8	38757236	38757434	PLEKHA2	gain
chr3	11616782	11616980	VGLL4	gain
chr16	74474861	74475090	CLEC18B	gain
chr7	119353252	119353727	LINC02476	gain
chr11	67394394	67394592	NUDT8	gain
chr2	56366261	56366492	CCDC85A	gain
chr1	76222379	76223011	DLSTP1	gain
chr19	57065125	57065334	ZNF470	gain
chr7	140461588	140461786	NDUFB2-AS1	gain
chrX	125329601	125329800	DCAF12L2	gain
chr7	34295631	34295864	BMPER	gain
chr3	124417093	124417322	UMPS	gain
chr4	110605449	110605662	CASP6	gain
chr4	735216	735524	PCGF3	gain
chr4	78811630	78811828	MRPL1	gain
chr17	49382941	49383139	LINC02071	gain
chr2	171597493	171597727	SP5	gain
chr3	119962798	119963014	GPR156	gain
chr12	52208561	52208794	FIGNL2	gain
chr20	34195927	34196326	FER1L4	gain
chr11	61897745	61897994	INCENP	gain
chr15	62359312	62359519	C2CD4A	gain
chr4	88516739	88516954	DSPP	gain
chr3	133785048	133785302	LINC02000	gain
chr2	70165237	70165622	MXD1	gain
chr1	192381536	192381765	RGS21	gain
chr4	54084981	54085459	SCFD2	gain
chr16	87729606	87729828	KLHDC4	gain
chr1	156268527	156268765	VHLL	gain
chr7	74298935	74299442	STAG3L2	gain
chr5	113088040	113088390	YTHDC2	gain
chr1	104619501	104620635	LOC100129138	gain
chr8	126596859	126597137	TRIB1	gain
chr13	100545868	100546416	LOC101927437	gain
chr4	26695745	26696512	TBC1D19	gain
chr17	17107869	17108454	PLD6	gain
chr9	34257510	34257708	KIF24	gain
chr12	14775948	14776413	PLBD1	gain
chrX	102864236	102864435	TCEAL3	gain
chr8	42966763	42967236	POMK	gain
chr6	152652481	152652744	SYNE1-AS1	gain
chr1	222650221	222650430	HHIPL2	gain
chr11	54758005	54758407	TRIM48	gain
chr12	66590759	66591109	IRAK3	gain
chr13	20437431	20437639	ZMYM5	gain
chr4	102327141	102327649	FLJ20021	gain
chr4	961466	961705	DGKQ	gain
chr19	14589122	14589338	PTGER1	gain
chr3	163344608	163345136	LINC01192	gain
chr4	53917095	53917332	RASL11B	gain
chr4	20084300	20084499	SLIT2	gain
chr4	68588072	68588438	UBA6-AS1	gain
chr2	235723096	235723295	LINC01173	gain
chr18	67766754	67766976	RTTN	gain
chr14	81258963	81259269	CEP128	gain
chr7	11022739	11023139	PHF14	gain
chrX	69640152	69640471	GDPD2	gain
chr4	247974	248624	ZNF876P	gain
chr5	43018332	43018532	LOC648987	gain
chr1	246404437	246404669	SMYD3	gain
chr8	77616532	77617079	ZFHX4-AS1	gain
chr6	113281417	113281633	LINC02518	gain
chr7	134819646	134819946	TMEM140	gain
chr13	74980510	74980860	LOC100288208	gain
chr1	223283717	223284326	TLR5	gain
chr3	119861189	119861387	GSK3B	gain
chr19	12248147	12248407	ZNF20	gain
chrX	14861675	14861980	FANCB	gain
chr6	146875668	146876020	RAB32	gain
chr1	89284631	89284880	GTF2B	gain
chr17	74267162	74267368	UBALD2	gain
chr2	10059881	10060113	GRHL1	gain
chr3	170637203	170637567	EIF5A2	gain
chr7	121844589	121844974	AASS	gain
chr12	80841175	80841373	PTPRQ	gain
chr9	132331972	132332411	NTMT1	gain
chr14	72314189	72314401	RGS6	gain
chr13	39586056	39586257	STOML3	gain
chr12	100559563	100560146	GOLGA2P5	gain
chr16	1503198	1503464	CCDC154	gain
chr20	23408515	23408818	NAPB	gain
chr10	60896371	60896616	CCEPR	gain
chr17	43223799	43223997	HEXIM1	gain
chr2	210560917	210561132	UNC80	gain
chr6	22993607	22993882	LOC105374972	gain
chr1	184671760	184671995	EDEM3	gain
chr2	110604636	110604956	LIMS3-LOC440895	gain
chr4	172826022	172826413	LOC441052	gain
chr11	93433151	93433350	SCARNA9	gain
chr5	139781448	139781663	ANKHD1	gain
chr20	44029885	44030197	DBNDD2	gain
chr22	32003990	32004292	MIR7109	gain
chr1	2105135	2105649	PRKCZ-AS1	gain
chr21	46730951	46731192	LOC642852	gain
chr9	95221323	95221546	ASPN	gain
chr12	6954264	6954521	GNB3	gain
chr12	133131402	133131613	MIR6763	gain
chr3	111577770	111578051	PHLDB2	gain
chr19	50551454	50551652	LOC400710	gain
chr12	127632525	127632735	LINC02405	gain
chr4	13446838	13447036	RAB28	gain
chr5	159950280	159950564	MIR146A	gain
chr1	203708902	203709322	LINC00260	gain
chrX	69823015	69823234	DLG3-AS1	gain
chr5	140553219	140553675	PCDHB7	gain
chr2	26534394	26534750	ADGRF3	gain
chr11	62345583	62346081	EEF1G	gain
chr7	111063265	111063616	IMMP2L	gain
chr3	188868557	188868829	TPRG1	gain
chr4	67173136	67173334	MIR1269A	gain
chr6	91878732	91879064	MIR4643	gain
chr2	166344656	166344854	CSRNP3	gain
chr10	89418358	89418556	PAPSS2	gain
chr1	106175024	106175222	LINC01676	gain
chr12	133172366	133172567	MIR6763	gain
chr21	10184669	10184936	TEKT4P2	gain
chr4	69179633	69179855	YTHDC1	gain
chr11	11976633	11976873	DKK3	gain
chr13	79997812	79998010	RBM26-AS1	gain
chr14	55408008	55408388	GCH1	gain
chr19	18563593	18563832	ISYNA1	gain
chr15	39716533	39716757	THBS1	gain
chr17	81061243	81061466	METRNL	gain
chr9	108325465	108326431	FKTN	gain
chr19	397130	397376	C2CD4C	gain
chr20	48910073	48910302	LINC01270	gain
chr16	29614637	29615024	MIR3680-1	gain
chr7	151669900	151670404	GALNTL5	gain
chr19	44377866	44378199	ZNF404	gain
chr1	229825526	229825772	URB2	gain
chr10	133773538	133773752	BNIP3	gain
chr18	1991848	1992248	METTL4	gain
chr6	82110594	82110828	TENT5A	gain
chr4	67650466	67650684	MIR1269A	gain
chr8	110186825	110187556	TRHR	gain
chr12	49299615	49299853	CCDC65	gain
chr16	70514623	70514846	FUK	gain
chr7	16259885	16260125	ISPD-AS1	gain
chr1	167814674	167814961	ADCY10	gain
chr20	33583471	33583684	MIR499B	gain
chr14	48264612	48264962	LINC00648	gain
chr12	58003154	58003369	ARHGEF25	gain
chr3	96903920	96904122	EPHA6	gain
chr6	117417006	117417248	VGLL2	gain
chr12	123078365	123078669	KNTC1	gain
chr8	79840260	79840458	IL7	gain
chr14	71410747	71411452	PCNX1	gain
chr12	133281100	133281532	PGAM5	gain
chr16	29619068	29619282	SMG1P2	gain
chr2	241405598	241405812	LOC100130449	gain
chr5	117445962	117446160	LINC02148	gain
chr17	44586484	44587154	LRRC37A2	gain
chr4	115445926	115446408	UGT8	gain
chr16	54322959	54323179	IRX3	gain
chr1	150496045	150496373	FALEC	gain
chr19	48374513	48374724	SULT2A1	gain
chr5	10225142	10225448	FAM173B	gain
chr1	860170	860542	SAMD11	gain
chr3	194219374	194219609	LINC00884	gain
chr10	14058506	14059083	FRMD4A	gain
chr11	10155910	10156108	SBF2	gain
chr7	136868700	136868899	LOC349160	gain
chr7	2288676	2289139	NUDT1	gain
chr5	33793933	33794293	ADAMTS12	gain
chr10	18854682	18854896	NSUN6	gain
chr14	94739028	94739267	SERPINA10	gain
chr2	229435607	229435805	LINC01807	gain
chr1	43917119	43917354	HYI	gain
chr19	35758316	35758538	USF2	gain
chr16	8722731	8722932	METTL22	gain
chr20	62584412	62585115	UCKL1-AS1	gain
chr14	53037558	53037756	GPR137C	gain
chr5	9260777	9261040	MIR4636	gain
chr2	156866644	156866935	LINC01876	gain
chr4	80146839	80147327	NAA11	gain
chr12	117593430	117593628	FBXO21	gain
chr4	63473580	63473790	ADGRL3-AS1	gain
chr19	20310132	20310383	ZNF486	gain
chr6	139848596	139848868	LINC01625	gain
chr3	57594094	57594292	ARF4-AS1	gain
chr1	169693328	169693586	SELE	gain
chr20	61508852	61509121	SNORA117	gain
chr22	23504039	23504259	RAB36	gain
chr19	44473000	44473258	ZNF155	gain
chr16	56377795	56378070	AMFR	gain
chr13	50114878	50115111	PHF11	gain
chr7	72657905	72658114	NCF1B	gain
chr8	41435765	41435976	LOC102723729	gain
chrX	73108553	73109157	XIST	gain
chr9	139696780	139697077	RABL6	gain
chr2	201768294	201768514	NIF3L1	gain
chr6	85340241	85340444	TBX18-AS1	gain
chr10	510835	511248	LOC101930421	gain
chr1	243229317	243229516	LINC01347	gain
chr6	57203047	57203688	PRIM2	gain
chr9	36307688	36307898	GNE	gain
chr12	19736848	19737104	AEBP2	gain
chr17	58531506	58531714	C17orf64	gain
chr14	54702604	54702823	CDKN3	gain
chr19	58275738	58276335	ZNF586	gain
chr22	42981561	42981900	RRP7BP	gain
chr5	21534268	21534466	GUSBP1	gain
chr18	20111076	20111276	CTAGE1	gain
chr19	57889529	57889777	ZNF548	gain
chr5	90265549	90265777	LUCAT1	gain
chr14	27289462	27289676	LINC02294	gain
chr5	159820775	159821019	ZBED8	gain
chr9	32186910	32187142	ACO1	gain
chr1	217864747	217864971	SPATA17	gain
chr17	3234525	3234723	OR3A4P	gain
chr13	24021063	24021390	SACS	gain
chr15	35681841	35682141	MIR3942	gain
chr6	46672188	46672405	LOC101926934	gain
chr5	130646987	130647315	CDC42SE2	gain
chr17	1324312	1324532	YWHAE	gain
chr17	42877993	42878198	GJC1	gain
chr12	111067486	111067776	TCTN1	gain
chr2	155307521	155307779	LOC100144595	gain
chr21	47561922	47562139	FTCD-AS1	gain
chr6	159823970	159824168	LINC02529	gain
chr12	54105970	54106238	CALCOCO1	gain
chr2	189152016	189152275	LINC01090	gain
chr7	156789217	156789707	MNX1-AS2	gain
chr11	108385273	108385524	KDELC2	gain
chr6	170110236	170110441	C6orf120	gain
chr6	161557427	161557651	AGPAT4-IT1	gain
chr3	187592477	187592809	LINC01991	gain
chr2	163174333	163174668	IFIH1	gain
chr12	105298137	105298658	SLC41A2	gain
chr17	78997107	78997331	BAIAP2-DT	gain
chr12	97121087	97121285	NEDD1	gain
chr15	64251982	64252188	LOC101928988	gain
chr4	130066407	130066605	C4orf33	gain
chr4	6675293	6675505	LINC02482	gain
chr19	10402369	10402599	ICAM5	gain
chr7	17473830	17474102	KCCAT333	gain
chr13	34232197	34232397	STARD13	gain
chr10	70332099	70332297	TET1	gain
chr17	73060812	73061010	KCTD2	gain
chr6	76624591	76624921	IMPG1	gain
chr6	82626161	82626492	LINC02542	gain
chr14	103586399	103586599	LINC00677	gain
chr11	93771420	93771643	HEPHL1	gain
chr4	8481916	8482124	TRMT44	gain
chr19	2414131	2414444	TIMM13	gain
chr5	67162028	67162395	LOC101928858	gain
chr2	105736427	105736677	UTAT33	gain
chr5	103599550	103599750	NUDT12	gain
chr10	105785480	105785743	MIR936	gain
chr1	121405239	121405529	EMBP1	gain
chr7	84463072	84463270	SEMA3D	gain
chr15	71471194	71471422	THSD4-AS1	gain
chr12	102133233	102133816	SYCP3	gain
chr14	60594168	60594369	PCNX4	gain
chr7	140413478	140413979	NDUFB2-AS1	gain
chr5	104458155	104458353	RAB9BP1	gain
chr22	20383526	20383772	TMEM191B	gain
chr9	22372021	22372231	DMRTA1	gain
chr11	7887434	7887663	OR5E1P	gain
chr7	153494191	153494449	DPP6	gain
chr11	77598474	77598672	AAMDC	gain
chr15	60774974	60775216	RORA-AS1	gain
chrX	10958946	10959148	MID1	gain
chr17	45495498	45495711	MRPL45P2	gain
chr9	34664288	34664487	LOC730098	gain
chr17	44103964	44104299	STH	gain
chr21	47704760	47705238	MCM3AP	gain
chr2	239161860	239162171	HES6	gain
chr11	33763099	33763430	CD59	gain
chr6	127768015	127768286	KIAA0408	gain
chr12	133517480	133518216	ZNF605	gain
chrX	131099523	131099721	STK26	gain
chr19	20991031	20991534	ZNF66	gain
chr2	33779532	33779733	LOC105374454	gain
chr3	127291300	127291638	MIR6825	gain
chr20	42447895	42448102	LINC01728	gain
chr7	95197349	95197561	PDK4	gain
chr17	78928763	78929236	LOC400627	gain
chr17	53580083	53580497	MMD	gain
chr3	145157253	145157451	LNCSRLR	gain
chr19	35434775	35435031	ZNF30	gain
chr22	50636946	50637300	SELENOO	gain
chr1	9740602	9740935	PIK3CD-AS2	gain
chr7	32507367	32507568	LOC100130673	gain
chr3	32932272	32932476	CCR4	gain
chr6	80287672	80288635	LCA5	gain
chr18	14101458	14101749	ZNF519	gain
chr8	23103938	23104485	CHMP7	gain
chr1	90633108	90633375	ZNF326	gain
chr4	97574630	97574830	LINC02267	gain
chrX	128219483	128219686	SMARCA1	gain
chr3	105085910	105086115	ALCAM	gain
chr7	134103006	134103571	AKR1B1	gain
chr19	34663921	34664190	LSM14A	gain
chr7	101810179	101810386	SH2B2	gain
chr2	174393923	174394313	CDCA7	gain
chr7	149244163	149244995	ZNF746	gain
chr10	3179967	3180173	PITRM1-AS1	gain
chr1	3286705	3286914	ARHGEF16	gain
chr15	100910796	100911031	CERS3-AS1	gain
chr5	64193056	64193346	CWC27	gain
chr14	93152855	93153053	LGMN	gain
chr3	105073177	105073377	ALCAM	gain
chr9	133472847	133473258	FUBP3	gain
chr16	4560893	4561197	HMOX2	gain
chr19	56113397	56113658	ZNF524	gain
chr13	48357877	48358090	LINC00562	gain
chr16	4654143	4654621	UBALD1	gain
chr7	72413939	72414164	NSUN5P2	gain
chr8	6263402	6263776	LOC100287015	gain
chr6	83846917	83847172	PGM3	gain
chr3	118934903	118935118	B4GALT4-AS1	gain
chr20	5924082	5924280	TRMT6	gain
chr6	161104252	161104580	LPA	gain
chr11	113238956	113239372	ANKK1	gain
chrX	106172149	106172440	CLDN2	gain
chr4	1859743	1860252	LETM1	gain
chr22	17061799	17062013	CCT8L2	gain
chr2	147166865	147167107	PABPC1P2	gain
chr18	48510556	48510834	ELAC1	gain
chr3	150284557	150284795	EIF2A	gain
chr5	180252252	180252620	LINC00847	gain
chr21	44467292	44467493	CBS	gain
chr2	8301070	8301268	LINC00299	gain
chr10	73082736	73082950	SLC29A3	gain
chr7	102389836	102390034	FAM185A	gain
chr11	784741	785002	CEND1	gain
chr19	4089904	4090155	ZBTB7A	gain
chr11	14462569	14462780	COPB1	gain
chr17	10561990	10562226	MYH3	gain
chr9	140114228	140114428	RNF208	gain
chrX	48514589	48514787	WAS	gain
chr2	97835843	97836115	ANKRD36	gain
chr6	141892318	141892568	NMBR	gain
chr19	12154375	12155138	ZNF433	gain
chr3	197364344	197364567	LOC220729	gain
chr3	23392157	23392515	MIR548AC	gain
chr7	140736228	140736426	MRPS33	gain
chr3	42701415	42701645	LOC101928323	gain
chr3	80819066	80819324	LINC02050	gain
chr16	71602340	71602719	TAT-AS1	gain
chr5	37689407	37689773	GDNF	gain
chr16	8742667	8742891	ABAT	gain
chr7	105593433	105593774	CDHR3	gain
chr5	37524016	37524269	WDR70	gain
chr16	3705347	3705878	DNASE1	gain
chr9	27691867	27692191	C9orf72	gain
chr1	63707694	63707899	LINC00466	gain
chr9	136575684	136575956	SARDH	gain
chr2	190579389	190579604	ANKAR	gain
chr22	43031347	43031587	ATP5MGL	gain
chr3	25832617	25832815	OXSM	gain
chr22	19858154	19858743	GNB1L	gain
chr14	96968051	96968279	LOC730202	gain
chr1	342454	342674	LOC100132287	gain
chr2	97927387	97927655	LOC100506076	gain
chr19	610102	610355	HCN2	gain
chrX	128182452	128182651	SMARCA1	gain
chr3	46955153	46955425	PTH1R	gain
chr17	20310498	20310701	USP32P3	gain
chrX	9900313	9900565	SHROOM2	gain
chr19	1906110	1906445	SCAMP4	gain
chr16	784424	784722	NARFL	gain
chr19	39804854	39805470	LRFN1	gain
chrX	109854629	109854832	TDGF1P3	gain
chr1	223301993	223302191	TLR5	gain
chr19	34745507	34745705	KIAA0355	gain
chr14	64935423	64935621	AKAP5	gain
chr19	49216378	49216714	MAMSTR	gain
chr13	40580049	40580256	LINC00332	gain
chr2	122196213	122196572	RNU4ATAC	gain
chr5	153770496	153770818	MIR1294	gain
chr10	15356415	15356613	FAM171A1	gain
chr5	70456658	70456866	LOC647859	gain
chr12	124429812	124430032	CCDC92	gain
chr14	24390458	24390656	DHRS4	gain
chrX	27997702	27998054	DCAF8L1	gain
chr6	41652421	41652619	MDFI	gain
chr3	58744703	58744993	C3orf67-AS1	gain
chr15	66776667	66776865	MIR4512	gain
chr11	28397257	28397455	MIR8068	gain
chr21	44251946	44252167	WDR4	gain
chr7	90895001	90895286	FZD1	gain
chr7	75033943	75034141	NSUN5P1	gain
chr12	31788166	31788389	ETFBKMT	gain
chr6	87608724	87608926	HTR1E	gain
chr11	46595841	46596076	AMBRA1	gain
chr3	187593045	187593420	LINC01991	gain
chr2	128502582	128502786	SFT2D3	gain
chr7	156363715	156364054	LINC00244	gain
chr1	64239746	64239962	ROR1	gain
chr2	27750148	27750461	GCKR	gain
chr3	4287863	4288063	SETMAR	gain
chr19	48700859	48701141	ZSWIM9	gain
chr7	64146894	64147149	MIR6839	gain
chr11	13002187	13002499	LINC00958	gain
chr12	32729354	32729552	FGD4	gain
chr18	6028172	6028370	TMEM200C	gain
chr16	3640653	3640924	NLRC3	gain
chr11	61140541	61140752	CYB561A3	gain
chr18	25822168	25822535	CDH2	gain
chr3	126752082	126752302	PLXNA1	gain
chr1	45309769	45310108	PTCH2	gain
chrX	6855997	6856241	STS	gain
chr5	76728857	76729072	WDR41	gain
chr7	15983670	15983883	LINC02587	gain
chr17	45512922	45513290	MRPL45P2	gain
chr5	145026285	145026483	PRELID2	gain
chr17	79087055	79087265	MIR657	gain
chr3	118636639	118636844	IGSF11-AS1	gain
chr11	117076667	117076865	LOC100652768	gain
chr1	196423932	196424239	MIR4735	gain
chr22	50299616	50299871	ALG12	gain
chr5	97476098	97476308	LINC01846	gain
chrX	115005613	115005871	DANT1	gain
chrX	46457222	46457627	CHST7	gain
chr14	42056918	42057149	LRFN5	gain
chr4	112818295	112818533	FAM241A	gain
chr5	54908755	54909023	PLPP1	gain
chr8	121489219	121490488	MRPL13	gain
chr12	9812568	9813082	CLEC2D	gain
chr10	135194092	135194391	PAOX	gain
chr4	37007716	37007963	LOC100508631	gain
chr20	44704191	44704547	NCOA5	gain
chr12	58204956	58205266	AVIL	gain
chr20	30386319	30386526	MYLK2	gain
chr20	62402745	62402953	SLC2A4RG	gain
chr19	4816077	4816277	TICAM1	gain
chr12	108118063	108118261	LOC101929162	gain
chr1	52551799	52552018	BTF3L4	gain
chr5	64844424	64844782	CENPK	gain
chr11	133200238	133200436	OPCML	gain
chr14	64914178	64914464	AKAP5	gain
chr4	48501897	48502133	ZAR1	gain
chr1	235973342	235973540	MIR1537	gain
chr10	42409185	42409383	LOC441666	gain
chr17	45047575	45048148	MIR5089	gain
chrX	2857186	2857474	ARSD	gain
chr8	8332122	8332357	PRAG1	gain
chr3	47421872	47422163	PTPN23	gain
chr16	69166205	69166470	CHTF8	gain
chr13	60424392	60424590	DIAPH3-AS1	gain
chr14	28878791	28878994	FOXG1-AS1	gain
chr1	227915559	227915919	SNAP47	gain
chr1	36229876	36230239	CLSPN	gain
chr5	149212274	149212530	PPARGC1B	gain
chr10	131374702	131374939	MGMT	gain
chr15	72766021	72766219	TMEM202-AS1	gain
chr2	134668725	134668958	MIR3679	gain
chr5	6753096	6753327	TENT4A	gain
chr18	73946267	73946525	LINC01893	gain
chr1	235493394	235493722	GGPS1	gain
chr4	39312917	39313119	RFC1	gain
chr4	103623000	103623202	MANBA	gain
chr1	143745244	143745445	LINC01138	gain
chr20	11615758	11615995	LINC00687	gain
chr17	17070857	17071314	PLD6	gain
chr22	30688232	30688563	CASTOR1	gain
chr14	24970926	24971200	CMA1	gain
chr4	2733531	2733985	TNIP2	gain
chr6	79448517	79448715	IRAK1BP1	gain
chr5	40547035	40547266	PTGER4	gain
[truncated: 6,967 more rows]
